# Supplementary material for: Distribution and abundance of the land snail Pollicaria elephas (Gastropoda: Pupinidae) in limestone habitats in Perak, Malaysia
Source: PeerJ. 2021 Jul 28;9:e11886. doi: 10.7717/peerj.11886 (PMC8325424; doi:10.7717/peerj.11886)
Supplement: Supplemental Information 2 — An R script for principal component analysis (PCA) to assess the degree of habitat heterogeneity among the 17 plots based on the two habitat variables (leaf litter thickness, and canopy cover), four topographic variables (elevation, slope, aspect, and ruggedness index) and two vegetation variables (number of vascular plant individuals and number of vascular plant species). The dataset of these variables can be found in File S4. In addition, the R script for plotting the microclimatic data to examine the variability of the climate data in File S6. [file peerj-09-11886-s002.r]

library(ggplot2)
library(ggpubr)
library(ggbiplot)

##Effect of environment variables to snail occurrence and abundance

# Read plant and habitat data file "Additional File 4.csv"
plant_habitat=read.csv(choose.files()) # Select and open Open Additional File 4.csv

# subset habitat data
topygraphy_habitat <- plant_habitat[,c(4:11)]

# PCA analysis
topygraphy_habitat.pca <- prcomp(topygraphy_habitat, center = TRUE,scale. = TRUE)
summary(topygraphy_habitat.pca)
ggbiplot(topygraphy_habitat.pca,choices=c(1,2), labels=plant_habitat[,1], groups = plant_habitat[,2],ellipse=TRUE, labels.size=3, varname.size=3, varname.adjust=1, obs.scale = 1, var.scale = 0)
ggbiplot(topygraphy_habitat.pca,choices=c(2,3), labels=plant_habitat[,1], groups = plant_habitat[,2],ellipse=TRUE, labels.size=3, varname.size=3, varname.adjust=1, obs.scale = 1, var.scale = 0)
ggbiplot(topygraphy_habitat.pca,choices=c(1,3), labels=plant_habitat[,1], groups = plant_habitat[,2],ellipse=TRUE, labels.size=3, varname.size=3, varname.adjust=1, obs.scale = 1, var.scale = 0)


### Microclimatic variables patterns in each plot Figure 4, 5 and 6

## soil temperature
# read data "day-soil summary data July only.csv"
day.soil.summary.data.July.only=read.csv(choose.files()) # Select and Open Additional File 6.csv

summary(day.soil.summary.data.July.only)
tapply(day.soil.summary.data.July.only$Mean.soil.temperature.of.the.day, 
       day.soil.summary.data.July.only$Site, 
       mean)
tapply(day.soil.summary.data.July.only$Maximum.soil.temperature.of.the.day, 
       day.soil.summary.data.July.only$Site, 
       mean)
tapply(day.soil.summary.data.July.only$Mininum.soil.temperature.of.the.day, 
       day.soil.summary.data.July.only$Site, 
       mean)
#create graph
mean_soil<-ggplot(day.soil.summary.data.July.only, aes(Day, Mean.soil.temperature.of.the.day, colour=Site))+labs(title="A")+
  facet_wrap(~Month) +geom_line(size=0.3) + geom_point(size=0.3) + ylim(21,37) + ylab('Mean Soil Temperature')
max_soil<-ggplot(day.soil.summary.data.July.only, aes(Day, Maximum.soil.temperature.of.the.day, colour=Site))+labs(title="B")+
  facet_wrap(~Month) +geom_line(size=0.3) + geom_point(size=0.3) + ylim(21,37) + ylab('Maximum Soil Temperature')
min_soil<-ggplot(day.soil.summary.data.July.only, aes(Day, Mininum.soil.temperature.of.the.day, colour=Site))+labs(title="C")+
  facet_wrap(~Month) +geom_line(size=0.3) + geom_point(size=0.3) + ylim(21,37) + ylab('Minimum Soil Temperature')
#plot graph (6 in X 6 in)
ggarrange(mean_soil,
          max_soil,
          #min_soil,
          ncol = 1, nrow = 2)#nrow = 3)

mean_soil_inset<-ggplot(day.soil.summary.data.July.only, aes(Day, Mean.soil.temperature.of.the.day, colour=Site))+labs(title="A")+
  facet_wrap(~Month) +geom_line(size=0.3)+ geom_line(aes(linetype=Site, colour=Site))  + geom_point(size=0.3) +
  scale_color_manual(values=c("blue","red","grey60","grey60","grey60","grey60")) +
  ylim(21,37) + ylab('Mean Soil Temperature')
max_soil_inset <-ggplot(day.soil.summary.data.July.only, aes(Day, Maximum.soil.temperature.of.the.day, colour=Site))+labs(title="B")+
  facet_wrap(~Month) +geom_line(size=0.3)+ geom_line(aes(linetype=Site, colour=Site))  + geom_point(size=0.3) +
  scale_color_manual(values=c("blue","red","grey60","grey60","grey60","grey60")) +
  ylim(21,37) + ylab('Maximum Soil Temperature')
#plot graph (6 in X 6 in) Inset
ggarrange(mean_soil_inset,
          max_soil_inset,
          #min_soil,
          ncol = 1, nrow = 2)#nrow = 3)


## temperature
# read data "day-temp summary data July only.csv"
day.temp.summary.data.July.only =read.csv(choose.files()) # Select and Open Additional File 6.csv
#summary
summary(day.temp.summary.data.July.only)
tapply(day.temp.summary.data.July.only$Mean.air.temperature.of.the.day, 
       day.temp.summary.data.July.only$Site, 
       mean)
tapply(day.temp.summary.data.July.only$Maximum.air.temperature.of.the.day, 
       day.temp.summary.data.July.only$Site, 
       mean)
tapply(day.temp.summary.data.July.only$Mininum.air.temperature.of.the.day, 
       day.temp.summary.data.July.only$Site, 
       mean)
#create graph
mean_temp<-ggplot(day.temp.summary.data.July.only, aes(Day, Mean.air.temperature.of.the.day, colour=Site))+labs(title="A")+
  facet_wrap(~Month) +geom_line(size=0.3) + geom_point(size=0.3) + ylim(21,37) + ylab('Mean Air Temperature')
max_temp<-ggplot(day.temp.summary.data.July.only, aes(Day, Maximum.air.temperature.of.the.day, colour=Site))+labs(title="B")+
  facet_wrap(~Month) +geom_line(size=0.3) + geom_point(size=0.3) + ylim(21,37) + ylab('Maximum Air Temperature')
min_temp<-ggplot(day.temp.summary.data.July.only, aes(Day, Mininum.air.temperature.of.the.day, colour=Site))+labs(title="C")+
  facet_wrap(~Month) +geom_line(size=0.2) + geom_point(size=0.3) + ylim(21,37) + ylab('Minimum Air Temperature')
#plot graph (6 in X 6 in)
ggarrange(mean_temp,
          max_temp,
          #min_temp,
          ncol = 1, nrow = 2)#nrow = 3)

mean_temp_inset<-ggplot(day.temp.summary.data.July.only, aes(Day, Mean.air.temperature.of.the.day, colour=Site))+labs(title="A")+
  facet_wrap(~Month) +geom_line(size=0.3)+ geom_line(aes(linetype=Site, colour=Site)) + geom_point(size=0.3) + 
  scale_color_manual(values=c("blue","red","grey60","grey60","grey60","grey60","grey60","grey60")) +
  ylim(21,37) + ylab('Mean Air Temperature')
max_temp_inset<-ggplot(day.temp.summary.data.July.only, aes(Day, Maximum.air.temperature.of.the.day, colour=Site))+labs(title="B")+
  facet_wrap(~Month) +geom_line(size=0.3)+ geom_line(aes(linetype=Site, colour=Site)) + geom_point(size=0.3) + 
  scale_color_manual(values=c("blue","red","grey60","grey60","grey60","grey60","grey60","grey60")) +
  ylim(21,37) + ylab('Maximum Air Temperature')
#plot graph (6 in X 6 in) inset
ggarrange(mean_temp_inset,
          max_temp_inset,
          #min_temp,
          ncol = 1, nrow = 2)#nrow = 3)


## Humidity
# read data "day-humid summary data July only.csv"
day.humid.summary.data.July.only=read.csv(choose.files()) # Select and Open Additional File 6.csv
#summary
summary(day.humid.summary.data.July.only)
tapply(day.humid.summary.data.July.only$Mean.relative.humidity.of.the.day, 
       day.humid.summary.data.July.only$Site, 
       mean)
tapply(day.humid.summary.data.July.only$Maximum.relative.humidity.of.the.day, 
       day.humid.summary.data.July.only$Site, 
       mean)
tapply(day.humid.summary.data.July.only$Mininum.relative.humidity.of.the.day, 
       day.humid.summary.data.July.only$Site, 
       mean)
#create graph
mean_hum<-ggplot(day.humid.summary.data.July.only, aes(Day, Mean.relative.humidity.of.the.day, colour=Site))+labs(title="A")+
  facet_wrap(~Month) +geom_line(size=0.3) + geom_point(size=0.3) + ylim(30,100) + ylab('Mean Air Humidity') 
max_hum<-ggplot(day.humid.summary.data.July.only, aes(Day, Maximum.relative.humidity.of.the.day, colour=Site))+labs(title="B")+
  facet_wrap(~Month) +geom_line(size=0.3) + geom_point(size=0.3) + ylim(30,100) + ylab('Maximum Air Humidity')
min_hum<-ggplot(day.humid.summary.data.July.only, aes(Day, Mininum.relative.humidity.of.the.day, colour=Site))+#labs(title="C")+
  facet_wrap(~Month) +geom_line(size=0.3) + geom_point(size=0.3) + ylim(30,100) + ylab('Minimum Air Humidity')
#plot graph (6 in X 6 in)
ggarrange(mean_hum,
          max_hum,
          #min_hum,
          ncol = 1, nrow = 2)#nrow = 3)

mean_hum_inset<-ggplot(day.humid.summary.data.July.only, aes(Day, Mean.relative.humidity.of.the.day, colour=Site))+labs(title="A")+
  facet_wrap(~Month) +geom_line(size=0.3)+ geom_line(aes(linetype=Site, colour=Site))  + geom_point(size=0.3) + 
  scale_color_manual(values=c("blue","grey60","grey60","grey60","grey60","grey60","grey60","grey60")) +
  ylim(30,100) + ylab('Mean Air Humidity')
max_hum_inset<-ggplot(day.humid.summary.data.July.only, aes(Day, Maximum.relative.humidity.of.the.day, colour=Site))+labs(title="B")+
  facet_wrap(~Month) +geom_line(size=0.3)+ geom_line(aes(linetype=Site, colour=Site))  + geom_point(size=0.3) + 
  scale_color_manual(values=c("blue","grey60","grey60","grey60","grey60","grey60","grey60","grey60")) +
  ylim(30,100) + ylab('Maximum Air Humidity')
#plot graph (6 in X 6 in) inset
ggarrange(mean_hum_inset,
          max_hum_inset,
          #min_hum,
          ncol = 1, nrow = 2)#nrow = 3)


## temperature, Humidity, soil temperature of different time of days
# read data "Climate time 2hr of the date.csv"
time.temp.humid.doil.summary.data.July.only =read.csv(choose.files()) # Select and Open Additional File 6.csv
#create graph
mean_soil_time <-ggplot(time.temp.humid.doil.summary.data.July.only, aes(Time.of.the.Day, Mean.Soil.Temperature....C., colour=Plots))+labs(title="A")+
  geom_point(size=0.75) + ylim(21,37) + ylab('Mean Soil Temperature')+ 
  theme(axis.ticks.x = element_blank(), axis.text.x = element_blank(),axis.title.x=element_blank())
mean_temp_time <-ggplot(time.temp.humid.doil.summary.data.July.only, aes(Time.of.the.Day, Mean.Air.Temperature...C., colour=Plots))+labs(title="B")+
  geom_point(size=0.75) + ylim(21,37) + ylab('Mean Air Temperature') + 
  theme(axis.ticks.x = element_blank(), axis.text.x = element_blank(),axis.title.x=element_blank())
mean_hum_time <-ggplot(time.temp.humid.doil.summary.data.July.only, aes(Time.of.the.Day, Mean.Air.Humidity...., colour=Plots))+labs(title="C")+
  geom_point(size=0.75) + ylim(30,100) + ylab('Mean Air Humidity')+ 
  theme(axis.ticks.x = element_blank(), axis.text.x = element_blank(),axis.title.x=element_blank())

X_axis_lab <-ggplot(time.temp.humid.doil.summary.data.July.only, aes(Time.of.the.Day, Mean.Soil.Temperature....C., colour=Plots))+labs(title="C")+
  geom_point(size=0.5) + ylim(21,37) + ylab('Mean Soil Temperature')+ xlab('Time of the Day') + theme(axis.text.x = element_text(angle=30, hjust=1))

#plot graph (8 in X 6 in)
ggarrange(mean_soil_time,
          mean_temp_time,
          mean_hum_time,
          #min_temp,
          ncol = 1, nrow = 3)


## The correlation between the abundance of snails and the 4 plant species.
# Read plant and habitat data file "Additional File 4.csv"
snail_plant_habitat=read.csv(choose.files()) # Select and open Open Additional File 4.csv

# subset snail data and the 4 plant species data
snail_4_plants <- snail_plant_habitat[,c(3,15,16,22,30)]

par(mfrow=c(2,2))
plot(snail_4_plants$Kibatalia.laurifolia,snail_4_plants$No.of.living.snails, 
     xlab = expression(italic("Kibatalia laurifolia ") (abundance)),ylab=expression(italic("Pollicaria elephas ") (abundance)),
     pch = 16, col="grey1", xlim=c(0,8))

plot(snail_4_plants$Croton.cascarilloides,snail_4_plants$No.of.living.snails, 
     xlab = expression(italic("Croton cascarilloides ") (abundance)),ylab=expression(italic("Pollicaria elephas ") (abundance)),
     pch = 16, col="grey1", xlim=c(0,8))

plot(snail_4_plants$Mallotus.peltatus,snail_4_plants$No.of.living.snails, 
     xlab = expression(italic("Mallotus peltatus ") (abundance)),ylab=expression(italic("Pollicaria elephas ") (abundance)),
     pch = 16, col="grey1", xlim=c(0,8))

plot(snail_4_plants$Diospyros.toposia.var..toposoides,snail_4_plants$No.of.living.snails, 
     xlab = expression(italic("Diospyros toposia")~"var"~italic("toposoides ")~(abundance)),ylab=expression(italic("Pollicaria elephas ") (abundance)),
     pch = 16, col="grey1", xlim=c(0,8))
