# Supplementary material for: Distribution and abundance of the land snail Pollicaria elephas (Gastropoda: Pupinidae) in limestone habitats in Perak, Malaysia
Source: PeerJ. 2021 Jul 28;9:e11886. doi: 10.7717/peerj.11886 (PMC8325424; doi:10.7717/peerj.11886)
Supplement: Supplemental Information 3 — The dataset and the output of the analysis can be viewed by using JASP software version 0.12.2 (JASP Team, 2020). [file peerj-09-11886-s003.jasp › META-INF/MANIFEST.MF]

Manifest-Version: 1.0
Created-By: JASP 0.12.2
Data-Archive-Version: 1.0.2
JASP-Archive-Version: 3.1
