# Supplementary material for: Distribution and abundance of the land snail Pollicaria elephas (Gastropoda: Pupinidae) in limestone habitats in Perak, Malaysia
Source: PeerJ. 2021 Jul 28;9:e11886. doi: 10.7717/peerj.11886 (PMC8325424; doi:10.7717/peerj.11886)
Supplement: Supplemental Information 3 — The dataset and the output of the analysis can be viewed by using JASP software version 0.12.2 (JASP Team, 2020). [file peerj-09-11886-s003.jasp › metadata.json]

{
   "computedColumns" : [],
   "dataFilePath" : "C:/Users/Lenovo/Desktop/Kanthan population study/Paper to PeerJ/data analysis/habitat_snail.csv",
   "dataFileReadOnly" : false,
   "dataFileTimestamp" : 1590765479,
   "dataSet" : {
      "columnCount" : 10,
      "emptyValuesMap" : {
         "Aspect \n(counterclockwise in degrees from 0 (due north) to 360 (again due north))" : {},
         "Canopy Cover (%)" : {},
         "Elevation (meters)" : {},
         "Leaf litters thickness (cm)" : {},
         "Number of living snail" : {},
         "Plots" : {},
         "Ruggedness Index" : {
            "7" : "NA",
            "8" : "NA",
            "9" : "NA"
         },
         "Slope (in degrees)" : {},
         "Total identified vascular plant individual for each plot" : {},
         "Total identified vascular species for each plot" : {}
      },
      "fields" : [
         {
            "measureType" : "NominalText",
            "name" : "Plots",
            "type" : "integer"
         },
         {
            "measureType" : "Continuous",
            "name" : "Number of living snail",
            "type" : "number"
         },
         {
            "measureType" : "Continuous",
            "name" : "Canopy Cover (%)",
            "type" : "number"
         },
         {
            "measureType" : "Continuous",
            "name" : "Leaf litters thickness (cm)",
            "type" : "number"
         },
         {
            "measureType" : "Continuous",
            "name" : "Elevation (meters)",
            "type" : "number"
         },
         {
            "measureType" : "Continuous",
            "name" : "Aspect \n(counterclockwise in degrees from 0 (due north) to 360 (again due north))",
            "type" : "number"
         },
         {
            "measureType" : "Continuous",
            "name" : "Ruggedness Index",
            "type" : "number"
         },
         {
            "measureType" : "Continuous",
            "name" : "Slope (in degrees)",
            "type" : "number"
         },
         {
            "measureType" : "Continuous",
            "name" : "Total identified vascular plant individual for each plot",
            "type" : "number"
         },
         {
            "measureType" : "Continuous",
            "name" : "Total identified vascular species for each plot",
            "type" : "number"
         }
      ],
      "filterVector" : [
         true,
         true,
         true,
         true,
         true,
         true,
         true,
         true,
         true,
         true,
         true,
         true,
         true,
         true,
         true,
         true,
         true
      ],
      "rowCount" : 17
   },
   "emptyValues" : [ "NaN", "nan", ".", "NA" ],
   "filterConstructorJSON" : "{\"formulas\":[]}",
   "filterData" : "# Add filters using R syntax here, see question mark for help.\n\ngeneratedFilter # by default: pass the non-R filter(s)"
}
