# Supplementary material for: Distribution and abundance of the land snail Pollicaria elephas (Gastropoda: Pupinidae) in limestone habitats in Perak, Malaysia
Source: PeerJ. 2021 Jul 28;9:e11886. doi: 10.7717/peerj.11886 (PMC8325424; doi:10.7717/peerj.11886)
Supplement: Supplemental Information 3 — The dataset and the output of the analysis can be viewed by using JASP software version 0.12.2 (JASP Team, 2020). [file peerj-09-11886-s003.jasp › xdata.json]

{
   "Plots" : {
      "labels" : [
         [ 1, "A-P0", true ],
         [ 2, "A-P14", true ],
         [ 3, "A-P2", true ],
         [ 4, "A-Polli2", true ],
         [ 5, "A-Polli3", true ],
         [ 6, "A-Polli7", true ],
         [ 7, "A-Polli9", true ],
         [ 8, "B-P6", true ],
         [ 9, "B-P7", true ],
         [ 10, "C-P4", true ],
         [ 11, "D-P10", true ],
         [ 12, "D-P11/TP(1)", true ],
         [ 13, "D-P12", true ],
         [ 14, "D-P3", true ],
         [ 15, "D-P8", true ],
         [ 16, "D-P9", true ],
         [ 17, "TP(2)", true ]
      ],
      "orgStringValues" : null
   }
}
