# Supplementary material for: Distribution and abundance of the land snail Pollicaria elephas (Gastropoda: Pupinidae) in limestone habitats in Perak, Malaysia
Source: PeerJ. 2021 Jul 28;9:e11886. doi: 10.7717/peerj.11886 (PMC8325424; doi:10.7717/peerj.11886)
Supplement: Supplemental Information 3 — The dataset and the output of the analysis can be viewed by using JASP software version 0.12.2 (JASP Team, 2020). [file peerj-09-11886-s003.jasp › analyses.json]

{
   "analyses" : [
      {
         "id" : 0,
         "module" : "Regression",
         "name" : "Correlation",
         "options" : {
            "VovkSellkeMPR" : false,
            "conditioningVariables" : [],
            "confidenceIntervals" : false,
            "confidenceIntervalsInterval" : 0.950,
            "crossProducts" : false,
            "displayPairwise" : false,
            "flagSignificant" : true,
            "hypothesis" : "correlated",
            "kendallsTauB" : true,
            "meansAndStdDev" : false,
            "missingValues" : "excludePairwise",
            "multivariateEnergy" : false,
            "multivariateMardia" : false,
            "multivariateRoyston" : false,
            "multivariateShapiro" : true,
            "pairwiseEnergy" : false,
            "pairwiseMardia" : false,
            "pairwiseRoyston" : false,
            "pairwiseShapiro" : false,
            "pearson" : false,
            "plotCorrelationMatrix" : true,
            "plotDensities" : false,
            "plotHeatmap" : true,
            "plotHeight" : 320,
            "plotStatistics" : false,
            "plotWidth" : 480,
            "reportSignificance" : true,
            "sampleSize" : false,
            "spearman" : false,
            "variables" : [
               "Number of living snail",
               "Canopy Cover (%)",
               "Leaf litters thickness (cm)",
               "Elevation (meters)",
               "Aspect \n(counterclockwise in degrees from 0 (due north) to 360 (again due north))",
               "Ruggedness Index",
               "Slope (in degrees)",
               "Total identified vascular plant individual for each plot",
               "Total identified vascular species for each plot"
            ]
         },
         "progress" : null,
         "results" : {
            ".meta" : [
               {
                  "name" : "mainTable",
                  "type" : "table"
               },
               {
                  "meta" : [
                     {
                        "name" : "assumptionsContainer_multivariateShapiro",
                        "type" : "table"
                     }
                  ],
                  "name" : "assumptionsContainer",
                  "type" : "collection"
               },
               {
                  "name" : "corrPlot",
                  "type" : "image"
               },
               {
                  "name" : "heatmaps",
                  "type" : "image"
               }
            ],
            "assumptionsContainer" : {
               "collection" : {
                  "assumptionsContainer_multivariateShapiro" : {
                     "casesAcrossColumns" : false,
                     "data" : [
                        {
                           "W" : 0.5666107657272252,
                           "p" : 2.075484064247117e-05
                        }
                     ],
                     "footnotes" : [],
                     "name" : "assumptionsContainer_multivariateShapiro",
                     "overTitle" : false,
                     "schema" : {
                        "fields" : [
                           {
                              "format" : "sf:4;dp:3",
                              "name" : "W",
                              "title" : "Shapiro-Wilk",
                              "type" : "number"
                           },
                           {
                              "format" : "dp:3;p:.001",
                              "name" : "p",
                              "title" : "p",
                              "type" : "pvalue"
                           }
                        ]
                     },
                     "status" : "complete",
                     "title" : "Shapiro-Wilk Test for Multivariate Normality"
                  }
               },
               "name" : "assumptionsContainer",
               "title" : "Assumption checks"
            },
            "citation" : [ "JASP Team (2020). JASP (Version 0.12.2) [Computer software]." ],
            "corrPlot" : {
               "aspectRatio" : 0.0,
               "convertible" : true,
               "data" : "resources/0/_22_t1656841138.png",
               "editOptions" : null,
               "editable" : false,
               "height" : 2270,
               "name" : "corrPlot",
               "revision" : 0,
               "status" : "complete",
               "title" : "Correlation plot",
               "width" : 2270
            },
            "heatmaps" : {
               "aspectRatio" : 0.0,
               "convertible" : true,
               "data" : "resources/0/_23_t1656851636.png",
               "editOptions" : {
                  "xAxis" : {
                     "settings" : {
                        "labels" : [
                           "Number of living snail",
                           "Canopy Cover (%)",
                           "Leaf litters thickness (cm)",
                           "Elevation (meters)",
                           "Aspect \n(counterclockwise in degrees from 0 (due north) to 360 (again due north))",
                           "Ruggedness Index",
                           "Slope (in degrees)",
                           "Total identified vascular plant individual for each plot",
                           "Total identified vascular species for each plot"
                        ],
                        "shown" : [
                           "Number of living snail",
                           "Canopy Cover (%)",
                           "Leaf litters thickness (cm)",
                           "Elevation (meters)",
                           "Aspect \n(counterclockwise in degrees from 0 (due north) to 360 (again due north))",
                           "Ruggedness Index",
                           "Slope (in degrees)",
                           "Total identified vascular plant individual for each plot",
                           "Total identified vascular species for each plot"
                        ],
                        "title" : null
                     },
                     "type" : "ScaleDiscrete"
                  },
                  "yAxis" : {
                     "settings" : {
                        "labels" : [
                           "Total identified vascular species for each plot",
                           "Total identified vascular plant individual for each plot",
                           "Slope (in degrees)",
                           "Ruggedness Index",
                           "Aspect \n(counterclockwise in degrees from 0 (due north) to 360 (again due north))",
                           "Elevation (meters)",
                           "Leaf litters thickness (cm)",
                           "Canopy Cover (%)",
                           "Number of living snail"
                        ],
                        "shown" : [
                           "Total identified vascular species for each plot",
                           "Total identified vascular plant individual for each plot",
                           "Slope (in degrees)",
                           "Ruggedness Index",
                           "Aspect \n(counterclockwise in degrees from 0 (due north) to 360 (again due north))",
                           "Elevation (meters)",
                           "Leaf litters thickness (cm)",
                           "Canopy Cover (%)",
                           "Number of living snail"
                        ],
                        "title" : null
                     },
                     "type" : "ScaleDiscrete"
                  }
               },
               "editable" : true,
               "height" : 750,
               "name" : "heatmaps",
               "revision" : 0,
               "status" : "complete",
               "title" : "Kendall's tau B heatmap",
               "width" : 750
            },
            "mainTable" : {
               "casesAcrossColumns" : true,
               "data" : [
                  {
                     "JaspColumn_.1._Encoded_kendall_estimate" : "—",
                     "JaspColumn_.1._Encoded_kendall_p.value" : "—",
                     "JaspColumn_.2._Encoded_kendall_estimate" : 0.2614881801842454,
                     "JaspColumn_.2._Encoded_kendall_p.value" : 0.2161273939731646,
                     "JaspColumn_.3._Encoded_kendall_estimate" : 0.1541528834709547,
                     "JaspColumn_.3._Encoded_kendall_p.value" : 0.4363545064041233,
                     "JaspColumn_.4._Encoded_kendall_estimate" : 0.1830565491217587,
                     "JaspColumn_.4._Encoded_kendall_p.value" : 0.3550388026402966,
                     "JaspColumn_.5._Encoded_kendall_estimate" : 0.08574929257125442,
                     "JaspColumn_.5._Encoded_kendall_p.value" : 0.6621788447308130,
                     "JaspColumn_.6._Encoded_kendall_estimate" : 0.09245003270420485,
                     "JaspColumn_.6._Encoded_kendall_p.value" : 0.6691408878405652,
                     "JaspColumn_.7._Encoded_kendall_estimate" : 0.2408638804233667,
                     "JaspColumn_.7._Encoded_kendall_p.value" : 0.2236343192398930,
                     "JaspColumn_.8._Encoded_kendall_estimate" : -0.1858729691131873,
                     "JaspColumn_.8._Encoded_kendall_p.value" : 0.3533869488136288,
                     "JaspColumn_.9._Encoded_kendall_estimate" : 0.1281737180267720,
                     "JaspColumn_.9._Encoded_kendall_p.value" : 0.5251056109691070,
                     "var1" : "Number of living snail"
                  },
                  {
                     "JaspColumn_.1._Encoded_kendall_estimate" : "",
                     "JaspColumn_.1._Encoded_kendall_p.value" : "",
                     "JaspColumn_.2._Encoded_kendall_estimate" : "—",
                     "JaspColumn_.2._Encoded_kendall_p.value" : "—",
                     "JaspColumn_.3._Encoded_kendall_estimate" : -0.07652441518328654,
                     "JaspColumn_.3._Encoded_kendall_p.value" : 0.6922492300356361,
                     "JaspColumn_.4._Encoded_kendall_estimate" : -0.2380759583480025,
                     "JaspColumn_.4._Encoded_kendall_p.value" : 0.2179043120329165,
                     "JaspColumn_.5._Encoded_kendall_estimate" : -0.2018018381988937,
                     "JaspColumn_.5._Encoded_kendall_p.value" : 0.2922745721883154,
                     "JaspColumn_.6._Encoded_kendall_estimate" : 0.09748850959989851,
                     "JaspColumn_.6._Encoded_kendall_p.value" : 0.6459933293539709,
                     "JaspColumn_.7._Encoded_kendall_estimate" : -0.1020325535777154,
                     "JaspColumn_.7._Encoded_kendall_p.value" : 0.5974636817323314,
                     "JaspColumn_.8._Encoded_kendall_estimate" : 0.06043472012462243,
                     "JaspColumn_.8._Encoded_kendall_p.value" : 0.7572224688489372,
                     "JaspColumn_.9._Encoded_kendall_estimate" : 0.09571371101401882,
                     "JaspColumn_.9._Encoded_kendall_p.value" : 0.6268170091146957,
                     "var1" : "Canopy Cover (%)"
                  },
                  {
                     "JaspColumn_.1._Encoded_kendall_estimate" : "",
                     "JaspColumn_.1._Encoded_kendall_p.value" : "",
                     "JaspColumn_.2._Encoded_kendall_estimate" : "",
                     "JaspColumn_.2._Encoded_kendall_p.value" : "",
                     "JaspColumn_.3._Encoded_kendall_estimate" : "—",
                     "JaspColumn_.3._Encoded_kendall_p.value" : "—",
                     "JaspColumn_.4._Encoded_kendall_estimate" : 0.0,
                     "JaspColumn_.4._Encoded_kendall_p.value" : 1.0,
                     "JaspColumn_.5._Encoded_kendall_estimate" : 0.2304976060513433,
                     "JaspColumn_.5._Encoded_kendall_p.value" : 0.2004628053965807,
                     "JaspColumn_.6._Encoded_kendall_estimate" : 0.1340970468803022,
                     "JaspColumn_.6._Encoded_kendall_p.value" : 0.5093102917194904,
                     "JaspColumn_.7._Encoded_kendall_estimate" : 0.01503759398496241,
                     "JaspColumn_.7._Encoded_kendall_p.value" : 0.9339703966318417,
                     "JaspColumn_.8._Encoded_kendall_estimate" : 0.2519377603219936,
                     "JaspColumn_.8._Encoded_kendall_p.value" : 0.1699278316997701,
                     "JaspColumn_.9._Encoded_kendall_estimate" : 0.1692758486841039,
                     "JaspColumn_.9._Encoded_kendall_p.value" : 0.3596779148951078,
                     "var1" : "Leaf litters thickness (cm)"
                  },
                  {
                     ".footnotes" : {
                        "JaspColumn_.9._Encoded_kendall_estimate" : [ 1 ],
                        "JaspColumn_.9._Encoded_pearson_estimate" : [ 1 ],
                        "JaspColumn_.9._Encoded_spearman_estimate" : [ 1 ]
                     },
                     "JaspColumn_.1._Encoded_kendall_estimate" : "",
                     "JaspColumn_.1._Encoded_kendall_p.value" : "",
                     "JaspColumn_.2._Encoded_kendall_estimate" : "",
                     "JaspColumn_.2._Encoded_kendall_p.value" : "",
                     "JaspColumn_.3._Encoded_kendall_estimate" : "",
                     "JaspColumn_.3._Encoded_kendall_p.value" : "",
                     "JaspColumn_.4._Encoded_kendall_estimate" : "—",
                     "JaspColumn_.4._Encoded_kendall_p.value" : "—",
                     "JaspColumn_.5._Encoded_kendall_estimate" : 0.1412727262895330,
                     "JaspColumn_.5._Encoded_kendall_p.value" : 0.4323913678934121,
                     "JaspColumn_.6._Encoded_kendall_estimate" : 0.01098901098901099,
                     "JaspColumn_.6._Encoded_kendall_p.value" : 1.0,
                     "JaspColumn_.7._Encoded_kendall_estimate" : 0.3533834586466165,
                     "JaspColumn_.7._Encoded_kendall_p.value" : 0.05140296441044554,
                     "JaspColumn_.8._Encoded_kendall_estimate" : 0.1832274620523589,
                     "JaspColumn_.8._Encoded_kendall_p.value" : 0.3179355073058470,
                     "JaspColumn_.9._Encoded_kendall_estimate" : 0.4001065514351547,
                     "JaspColumn_.9._Encoded_kendall_p.value" : 0.03028891665412338,
                     "var1" : "Elevation (meters)"
                  },
                  {
                     ".footnotes" : {
                        "JaspColumn_.7._Encoded_kendall_estimate" : [ 1 ],
                        "JaspColumn_.7._Encoded_pearson_estimate" : [ 1 ],
                        "JaspColumn_.7._Encoded_spearman_estimate" : [ 1 ]
                     },
                     "JaspColumn_.1._Encoded_kendall_estimate" : "",
                     "JaspColumn_.1._Encoded_kendall_p.value" : "",
                     "JaspColumn_.2._Encoded_kendall_estimate" : "",
                     "JaspColumn_.2._Encoded_kendall_p.value" : "",
                     "JaspColumn_.3._Encoded_kendall_estimate" : "",
                     "JaspColumn_.3._Encoded_kendall_p.value" : "",
                     "JaspColumn_.4._Encoded_kendall_estimate" : "",
                     "JaspColumn_.4._Encoded_kendall_p.value" : "",
                     "JaspColumn_.5._Encoded_kendall_estimate" : "—",
                     "JaspColumn_.5._Encoded_kendall_p.value" : "—",
                     "JaspColumn_.6._Encoded_kendall_estimate" : 0.2527472527472527,
                     "JaspColumn_.6._Encoded_kendall_p.value" : 0.2331118486984063,
                     "JaspColumn_.7._Encoded_kendall_estimate" : 0.3643349256940588,
                     "JaspColumn_.7._Encoded_kendall_p.value" : 0.04289331988209578,
                     "JaspColumn_.8._Encoded_kendall_estimate" : 0.08304784659725625,
                     "JaspColumn_.8._Encoded_kendall_p.value" : 0.6481333552637409,
                     "JaspColumn_.9._Encoded_kendall_estimate" : 0.1445713665877659,
                     "JaspColumn_.9._Encoded_kendall_p.value" : 0.4300191630575197,
                     "var1" : "Aspect \n(counterclockwise in degrees from 0 (due north) to 360 (again due north))"
                  },
                  {
                     ".footnotes" : {
                        "JaspColumn_.7._Encoded_kendall_estimate" : [ 2 ],
                        "JaspColumn_.7._Encoded_pearson_estimate" : [ 2 ],
                        "JaspColumn_.7._Encoded_spearman_estimate" : [ 2 ]
                     },
                     "JaspColumn_.1._Encoded_kendall_estimate" : "",
                     "JaspColumn_.1._Encoded_kendall_p.value" : "",
                     "JaspColumn_.2._Encoded_kendall_estimate" : "",
                     "JaspColumn_.2._Encoded_kendall_p.value" : "",
                     "JaspColumn_.3._Encoded_kendall_estimate" : "",
                     "JaspColumn_.3._Encoded_kendall_p.value" : "",
                     "JaspColumn_.4._Encoded_kendall_estimate" : "",
                     "JaspColumn_.4._Encoded_kendall_p.value" : "",
                     "JaspColumn_.5._Encoded_kendall_estimate" : "",
                     "JaspColumn_.5._Encoded_kendall_p.value" : "",
                     "JaspColumn_.6._Encoded_kendall_estimate" : "—",
                     "JaspColumn_.6._Encoded_kendall_p.value" : "—",
                     "JaspColumn_.7._Encoded_kendall_estimate" : 0.9560439560439561,
                     "JaspColumn_.7._Encoded_kendall_p.value" : 2.385915021108076e-09,
                     "JaspColumn_.8._Encoded_kendall_estimate" : 0.1582552454711733,
                     "JaspColumn_.8._Encoded_kendall_p.value" : 0.4395101404445547,
                     "JaspColumn_.9._Encoded_kendall_estimate" : 0.1478131912103866,
                     "JaspColumn_.9._Encoded_kendall_p.value" : 0.4722015242558789,
                     "var1" : "Ruggedness Index"
                  },
                  {
                     "JaspColumn_.1._Encoded_kendall_estimate" : "",
                     "JaspColumn_.1._Encoded_kendall_p.value" : "",
                     "JaspColumn_.2._Encoded_kendall_estimate" : "",
                     "JaspColumn_.2._Encoded_kendall_p.value" : "",
                     "JaspColumn_.3._Encoded_kendall_estimate" : "",
                     "JaspColumn_.3._Encoded_kendall_p.value" : "",
                     "JaspColumn_.4._Encoded_kendall_estimate" : "",
                     "JaspColumn_.4._Encoded_kendall_p.value" : "",
                     "JaspColumn_.5._Encoded_kendall_estimate" : "",
                     "JaspColumn_.5._Encoded_kendall_p.value" : "",
                     "JaspColumn_.6._Encoded_kendall_estimate" : "",
                     "JaspColumn_.6._Encoded_kendall_p.value" : "",
                     "JaspColumn_.7._Encoded_kendall_estimate" : "—",
                     "JaspColumn_.7._Encoded_kendall_p.value" : "—",
                     "JaspColumn_.8._Encoded_kendall_estimate" : 0.1984964172233888,
                     "JaspColumn_.8._Encoded_kendall_p.value" : 0.2792813513665212,
                     "JaspColumn_.9._Encoded_kendall_estimate" : 0.3231629838514711,
                     "JaspColumn_.9._Encoded_kendall_p.value" : 0.08017061096942350,
                     "var1" : "Slope (in degrees)"
                  },
                  {
                     ".footnotes" : {
                        "JaspColumn_.9._Encoded_kendall_estimate" : [ 3 ],
                        "JaspColumn_.9._Encoded_pearson_estimate" : [ 3 ],
                        "JaspColumn_.9._Encoded_spearman_estimate" : [ 3 ]
                     },
                     "JaspColumn_.1._Encoded_kendall_estimate" : "",
                     "JaspColumn_.1._Encoded_kendall_p.value" : "",
                     "JaspColumn_.2._Encoded_kendall_estimate" : "",
                     "JaspColumn_.2._Encoded_kendall_p.value" : "",
                     "JaspColumn_.3._Encoded_kendall_estimate" : "",
                     "JaspColumn_.3._Encoded_kendall_p.value" : "",
                     "JaspColumn_.4._Encoded_kendall_estimate" : "",
                     "JaspColumn_.4._Encoded_kendall_p.value" : "",
                     "JaspColumn_.5._Encoded_kendall_estimate" : "",
                     "JaspColumn_.5._Encoded_kendall_p.value" : "",
                     "JaspColumn_.6._Encoded_kendall_estimate" : "",
                     "JaspColumn_.6._Encoded_kendall_p.value" : "",
                     "JaspColumn_.7._Encoded_kendall_estimate" : "",
                     "JaspColumn_.7._Encoded_kendall_p.value" : "",
                     "JaspColumn_.8._Encoded_kendall_estimate" : "—",
                     "JaspColumn_.8._Encoded_kendall_p.value" : "—",
                     "JaspColumn_.9._Encoded_kendall_estimate" : 0.5468916900645515,
                     "JaspColumn_.9._Encoded_kendall_p.value" : 0.003418500490076477,
                     "var1" : "Total identified vascular plant individual for each plot"
                  },
                  {
                     "JaspColumn_.1._Encoded_kendall_estimate" : "",
                     "JaspColumn_.1._Encoded_kendall_p.value" : "",
                     "JaspColumn_.2._Encoded_kendall_estimate" : "",
                     "JaspColumn_.2._Encoded_kendall_p.value" : "",
                     "JaspColumn_.3._Encoded_kendall_estimate" : "",
                     "JaspColumn_.3._Encoded_kendall_p.value" : "",
                     "JaspColumn_.4._Encoded_kendall_estimate" : "",
                     "JaspColumn_.4._Encoded_kendall_p.value" : "",
                     "JaspColumn_.5._Encoded_kendall_estimate" : "",
                     "JaspColumn_.5._Encoded_kendall_p.value" : "",
                     "JaspColumn_.6._Encoded_kendall_estimate" : "",
                     "JaspColumn_.6._Encoded_kendall_p.value" : "",
                     "JaspColumn_.7._Encoded_kendall_estimate" : "",
                     "JaspColumn_.7._Encoded_kendall_p.value" : "",
                     "JaspColumn_.8._Encoded_kendall_estimate" : "",
                     "JaspColumn_.8._Encoded_kendall_p.value" : "",
                     "JaspColumn_.9._Encoded_kendall_estimate" : "—",
                     "JaspColumn_.9._Encoded_kendall_p.value" : "—",
                     "var1" : "Total identified vascular species for each plot"
                  }
               ],
               "footnotes" : [
                  {
                     "cols" : null,
                     "myOrder" : 0,
                     "rows" : null,
                     "symbol" : "*",
                     "text" : "p < .05, ** p < .01, *** p < .001"
                  },
                  {
                     "cols" : [ "JaspColumn_.9._Encoded_pearson_estimate" ],
                     "myOrder" : 1160,
                     "rows" : [ "JaspColumn_.4._Encoded" ],
                     "symbol" : "*",
                     "text" : ""
                  },
                  {
                     "cols" : [ "JaspColumn_.7._Encoded_pearson_estimate" ],
                     "myOrder" : 1740,
                     "rows" : [ "JaspColumn_.6._Encoded" ],
                     "symbol" : "***",
                     "text" : ""
                  },
                  {
                     "cols" : [ "JaspColumn_.9._Encoded_pearson_estimate" ],
                     "myOrder" : 2320,
                     "rows" : [ "JaspColumn_.8._Encoded" ],
                     "symbol" : "**",
                     "text" : ""
                  }
               ],
               "name" : "mainTable",
               "overTitle" : false,
               "schema" : {
                  "fields" : [
                     {
                        "combine" : false,
                        "name" : "var1",
                        "overTitle" : "Variable",
                        "title" : "",
                        "type" : "string"
                     },
                     {
                        "format" : "sf:4;dp:3",
                        "name" : "JaspColumn_.1._Encoded_kendall_estimate",
                        "overTitle" : "1. Number of living snail",
                        "title" : "Kendall's Tau B",
                        "type" : "number"
                     },
                     {
                        "format" : "dp:3;p:.001",
                        "name" : "JaspColumn_.1._Encoded_kendall_p.value",
                        "overTitle" : "1. Number of living snail",
                        "title" : "p-value",
                        "type" : "pvalue"
                     },
                     {
                        "format" : "sf:4;dp:3",
                        "name" : "JaspColumn_.2._Encoded_kendall_estimate",
                        "overTitle" : "2. Canopy Cover (%)",
                        "title" : "Kendall's Tau B",
                        "type" : "number"
                     },
                     {
                        "format" : "dp:3;p:.001",
                        "name" : "JaspColumn_.2._Encoded_kendall_p.value",
                        "overTitle" : "2. Canopy Cover (%)",
                        "title" : "p-value",
                        "type" : "pvalue"
                     },
                     {
                        "format" : "sf:4;dp:3",
                        "name" : "JaspColumn_.3._Encoded_kendall_estimate",
                        "overTitle" : "3. Leaf litters thickness (cm)",
                        "title" : "Kendall's Tau B",
                        "type" : "number"
                     },
                     {
                        "format" : "dp:3;p:.001",
                        "name" : "JaspColumn_.3._Encoded_kendall_p.value",
                        "overTitle" : "3. Leaf litters thickness (cm)",
                        "title" : "p-value",
                        "type" : "pvalue"
                     },
                     {
                        "format" : "sf:4;dp:3",
                        "name" : "JaspColumn_.4._Encoded_kendall_estimate",
                        "overTitle" : "4. Elevation (meters)",
                        "title" : "Kendall's Tau B",
                        "type" : "number"
                     },
                     {
                        "format" : "dp:3;p:.001",
                        "name" : "JaspColumn_.4._Encoded_kendall_p.value",
                        "overTitle" : "4. Elevation (meters)",
                        "title" : "p-value",
                        "type" : "pvalue"
                     },
                     {
                        "format" : "sf:4;dp:3",
                        "name" : "JaspColumn_.5._Encoded_kendall_estimate",
                        "overTitle" : "5. Aspect \n(counterclockwise in degrees from 0 (due north) to 360 (again due north))",
                        "title" : "Kendall's Tau B",
                        "type" : "number"
                     },
                     {
                        "format" : "dp:3;p:.001",
                        "name" : "JaspColumn_.5._Encoded_kendall_p.value",
                        "overTitle" : "5. Aspect \n(counterclockwise in degrees from 0 (due north) to 360 (again due north))",
                        "title" : "p-value",
                        "type" : "pvalue"
                     },
                     {
                        "format" : "sf:4;dp:3",
                        "name" : "JaspColumn_.6._Encoded_kendall_estimate",
                        "overTitle" : "6. Ruggedness Index",
                        "title" : "Kendall's Tau B",
                        "type" : "number"
                     },
                     {
                        "format" : "dp:3;p:.001",
                        "name" : "JaspColumn_.6._Encoded_kendall_p.value",
                        "overTitle" : "6. Ruggedness Index",
                        "title" : "p-value",
                        "type" : "pvalue"
                     },
                     {
                        "format" : "sf:4;dp:3",
                        "name" : "JaspColumn_.7._Encoded_kendall_estimate",
                        "overTitle" : "7. Slope (in degrees)",
                        "title" : "Kendall's Tau B",
                        "type" : "number"
                     },
                     {
                        "format" : "dp:3;p:.001",
                        "name" : "JaspColumn_.7._Encoded_kendall_p.value",
                        "overTitle" : "7. Slope (in degrees)",
                        "title" : "p-value",
                        "type" : "pvalue"
                     },
                     {
                        "format" : "sf:4;dp:3",
                        "name" : "JaspColumn_.8._Encoded_kendall_estimate",
                        "overTitle" : "8. Total identified vascular plant individual for each plot",
                        "title" : "Kendall's Tau B",
                        "type" : "number"
                     },
                     {
                        "format" : "dp:3;p:.001",
                        "name" : "JaspColumn_.8._Encoded_kendall_p.value",
                        "overTitle" : "8. Total identified vascular plant individual for each plot",
                        "title" : "p-value",
                        "type" : "pvalue"
                     },
                     {
                        "format" : "sf:4;dp:3",
                        "name" : "JaspColumn_.9._Encoded_kendall_estimate",
                        "overTitle" : "9. Total identified vascular species for each plot",
                        "title" : "Kendall's Tau B",
                        "type" : "number"
                     },
                     {
                        "format" : "dp:3;p:.001",
                        "name" : "JaspColumn_.9._Encoded_kendall_p.value",
                        "overTitle" : "9. Total identified vascular species for each plot",
                        "title" : "p-value",
                        "type" : "pvalue"
                     }
                  ]
               },
               "status" : "complete",
               "title" : "Kendall's Tau Correlations"
            },
            "name" : "",
            "title" : "Correlation"
         },
         "rfile" : "",
         "status" : "complete",
         "title" : "Correlation",
         "titleDef" : "Correlation",
         "userdata" : null,
         "version" : "0.12.2"
      },
      {
         "id" : 1,
         "module" : "Regression",
         "name" : "CorrelationBayesian",
         "options" : {
            "alternative" : "two.sided",
            "bayesFactorType" : "BF10",
            "ci" : false,
            "ciValue" : 0.950,
            "displayPairwise" : false,
            "flagSupported" : true,
            "kappa" : 1.0,
            "kendall" : true,
            "missingValues" : "excludePairwise",
            "pairs" : [
               [ "Number of living snail", "Canopy Cover (%)" ],
               [ "Number of living snail", "Leaf litters thickness (cm)" ],
               [ "Number of living snail", "Elevation (meters)" ],
               [
                  "Number of living snail",
                  "Aspect \n(counterclockwise in degrees from 0 (due north) to 360 (again due north))"
               ],
               [ "Number of living snail", "Ruggedness Index" ],
               [ "Number of living snail", "Slope (in degrees)" ],
               [
                  "Number of living snail",
                  "Total identified vascular plant individual for each plot"
               ],
               [
                  "Number of living snail",
                  "Total identified vascular species for each plot"
               ]
            ],
            "pairsMethod" : "kendall",
            "pearson" : false,
            "plotBfRobustness" : true,
            "plotBfRobustnessAddInfo" : true,
            "plotBfSequential" : false,
            "plotBfSequentialAddInfo" : true,
            "plotHeight" : 320,
            "plotMatrix" : false,
            "plotMatrixDensities" : false,
            "plotMatrixPosteriors" : false,
            "plotPriorPosterior" : false,
            "plotPriorPosteriorAddEstimationInfo" : true,
            "plotPriorPosteriorAddTestingInfo" : true,
            "plotScatter" : true,
            "plotScatterAddInfo" : false,
            "plotWidth" : 480,
            "posteriorMedian" : false,
            "reportBayesFactors" : true,
            "reportN" : false,
            "seed" : 1,
            "setSeed" : false,
            "spearman" : false,
            "variables" : [
               "Number of living snail",
               "Canopy Cover (%)",
               "Leaf litters thickness (cm)",
               "Elevation (meters)",
               "Aspect \n(counterclockwise in degrees from 0 (due north) to 360 (again due north))",
               "Ruggedness Index",
               "Slope (in degrees)",
               "Total identified vascular plant individual for each plot",
               "Total identified vascular species for each plot"
            ]
         },
         "progress" : null,
         "results" : {
            ".meta" : [
               {
                  "name" : "corBayesTable",
                  "type" : "table"
               },
               {
                  "meta" : [
                     {
                        "meta" : [
                           {
                              "name" : "pairsPlotCollection_Canopy Cover (%)-Number of living snail_plotScatter",
                              "type" : "image"
                           },
                           {
                              "name" : "pairsPlotCollection_Canopy Cover (%)-Number of living snail_plotBfRobustness",
                              "type" : "image"
                           }
                        ],
                        "name" : "pairsPlotCollection_Canopy Cover (%)-Number of living snail",
                        "type" : "collection"
                     },
                     {
                        "meta" : [
                           {
                              "name" : "pairsPlotCollection_Leaf litters thickness (cm)-Number of living snail_plotScatter",
                              "type" : "image"
                           },
                           {
                              "name" : "pairsPlotCollection_Leaf litters thickness (cm)-Number of living snail_plotBfRobustness",
                              "type" : "image"
                           }
                        ],
                        "name" : "pairsPlotCollection_Leaf litters thickness (cm)-Number of living snail",
                        "type" : "collection"
                     },
                     {
                        "meta" : [
                           {
                              "name" : "pairsPlotCollection_Elevation (meters)-Number of living snail_plotScatter",
                              "type" : "image"
                           },
                           {
                              "name" : "pairsPlotCollection_Elevation (meters)-Number of living snail_plotBfRobustness",
                              "type" : "image"
                           }
                        ],
                        "name" : "pairsPlotCollection_Elevation (meters)-Number of living snail",
                        "type" : "collection"
                     },
                     {
                        "meta" : [
                           {
                              "name" : "pairsPlotCollection_Aspect \n(counterclockwise in degrees from 0 (due north) to 360 (again due north))-Number of living snail_plotScatter",
                              "type" : "image"
                           },
                           {
                              "name" : "pairsPlotCollection_Aspect \n(counterclockwise in degrees from 0 (due north) to 360 (again due north))-Number of living snail_plotBfRobustness",
                              "type" : "image"
                           }
                        ],
                        "name" : "pairsPlotCollection_Aspect \n(counterclockwise in degrees from 0 (due north) to 360 (again due north))-Number of living snail",
                        "type" : "collection"
                     },
                     {
                        "meta" : [
                           {
                              "name" : "pairsPlotCollection_Number of living snail-Ruggedness Index_plotScatter",
                              "type" : "image"
                           },
                           {
                              "name" : "pairsPlotCollection_Number of living snail-Ruggedness Index_plotBfRobustness",
                              "type" : "image"
                           }
                        ],
                        "name" : "pairsPlotCollection_Number of living snail-Ruggedness Index",
                        "type" : "collection"
                     },
                     {
                        "meta" : [
                           {
                              "name" : "pairsPlotCollection_Number of living snail-Slope (in degrees)_plotScatter",
                              "type" : "image"
                           },
                           {
                              "name" : "pairsPlotCollection_Number of living snail-Slope (in degrees)_plotBfRobustness",
                              "type" : "image"
                           }
                        ],
                        "name" : "pairsPlotCollection_Number of living snail-Slope (in degrees)",
                        "type" : "collection"
                     },
                     {
                        "meta" : [
                           {
                              "name" : "pairsPlotCollection_Number of living snail-Total identified vascular plant individual for each plot_plotScatter",
                              "type" : "image"
                           },
                           {
                              "name" : "pairsPlotCollection_Number of living snail-Total identified vascular plant individual for each plot_plotBfRobustness",
                              "type" : "image"
                           }
                        ],
                        "name" : "pairsPlotCollection_Number of living snail-Total identified vascular plant individual for each plot",
                        "type" : "collection"
                     },
                     {
                        "meta" : [
                           {
                              "name" : "pairsPlotCollection_Number of living snail-Total identified vascular species for each plot_plotScatter",
                              "type" : "image"
                           },
                           {
                              "name" : "pairsPlotCollection_Number of living snail-Total identified vascular species for each plot_plotBfRobustness",
                              "type" : "image"
                           }
                        ],
                        "name" : "pairsPlotCollection_Number of living snail-Total identified vascular species for each plot",
                        "type" : "collection"
                     }
                  ],
                  "name" : "pairsPlotCollection",
                  "type" : "collection"
               }
            ],
            "citation" : [ "JASP Team (2020). JASP (Version 0.12.2) [Computer software]." ],
            "corBayesTable" : {
               "casesAcrossColumns" : false,
               "citation" : [
                  "van Doorn, J.B., Ly, A., Marsman, M. & Wagenmakers, E.-J. (2018). Bayesian Inference for Kendallâ€™s Rank Correlation Coefficient. The American Statistician, 72(4), 303-308.",
                  "van Doorn, J.B., Ly, A., Marsman, M., & Wagenmakers, E.-J. (2019). Bayesian Estimation of Kendallâ€™s tau Using a Latent Normal Approach. Statistics and Probability Letters, 145, 268-272."
               ],
               "data" : [
                  {
                     ".isNewGroup" : true,
                     "Aspect \n(counterclockwise in degrees from 0 (due north) to 360 (again due north))" : null,
                     "Canopy Cover (%)" : null,
                     "Elevation (meters)" : null,
                     "Leaf litters thickness (cm)" : null,
                     "Number of living snail" : "—",
                     "Ruggedness Index" : null,
                     "Slope (in degrees)" : null,
                     "Total identified vascular plant individual for each plot" : null,
                     "Total identified vascular species for each plot" : null,
                     "itemColumn" : "Kendall's tau",
                     "variable" : "1. Number of living snail"
                  },
                  {
                     ".isNewGroup" : false,
                     "Aspect \n(counterclockwise in degrees from 0 (due north) to 360 (again due north))" : null,
                     "Canopy Cover (%)" : null,
                     "Elevation (meters)" : null,
                     "Leaf litters thickness (cm)" : null,
                     "Number of living snail" : "—",
                     "Ruggedness Index" : null,
                     "Slope (in degrees)" : null,
                     "Total identified vascular plant individual for each plot" : null,
                     "Total identified vascular species for each plot" : null,
                     "itemColumn" : "BF₁₀",
                     "variable" : ""
                  },
                  {
                     ".isNewGroup" : true,
                     "Aspect \n(counterclockwise in degrees from 0 (due north) to 360 (again due north))" : null,
                     "Canopy Cover (%)" : "—",
                     "Elevation (meters)" : null,
                     "Leaf litters thickness (cm)" : null,
                     "Number of living snail" : 0.2614881801842454,
                     "Ruggedness Index" : null,
                     "Slope (in degrees)" : null,
                     "Total identified vascular plant individual for each plot" : null,
                     "Total identified vascular species for each plot" : null,
                     "itemColumn" : "Kendall's tau",
                     "variable" : "2. Canopy Cover (%)"
                  },
                  {
                     ".isNewGroup" : false,
                     "Aspect \n(counterclockwise in degrees from 0 (due north) to 360 (again due north))" : null,
                     "Canopy Cover (%)" : "—",
                     "Elevation (meters)" : null,
                     "Leaf litters thickness (cm)" : null,
                     "Number of living snail" : 0.8395860978669980,
                     "Ruggedness Index" : null,
                     "Slope (in degrees)" : null,
                     "Total identified vascular plant individual for each plot" : null,
                     "Total identified vascular species for each plot" : null,
                     "itemColumn" : "BF₁₀",
                     "variable" : ""
                  },
                  {
                     ".isNewGroup" : true,
                     "Aspect \n(counterclockwise in degrees from 0 (due north) to 360 (again due north))" : null,
                     "Canopy Cover (%)" : -0.07652441518328654,
                     "Elevation (meters)" : null,
                     "Leaf litters thickness (cm)" : "—",
                     "Number of living snail" : 0.1541528834709547,
                     "Ruggedness Index" : null,
                     "Slope (in degrees)" : null,
                     "Total identified vascular plant individual for each plot" : null,
                     "Total identified vascular species for each plot" : null,
                     "itemColumn" : "Kendall's tau",
                     "variable" : "3. Leaf litters thickness (cm)"
                  },
                  {
                     ".isNewGroup" : false,
                     "Aspect \n(counterclockwise in degrees from 0 (due north) to 360 (again due north))" : null,
                     "Canopy Cover (%)" : 0.3358814638151261,
                     "Elevation (meters)" : null,
                     "Leaf litters thickness (cm)" : "—",
                     "Number of living snail" : 0.4367897704327660,
                     "Ruggedness Index" : null,
                     "Slope (in degrees)" : null,
                     "Total identified vascular plant individual for each plot" : null,
                     "Total identified vascular species for each plot" : null,
                     "itemColumn" : "BF₁₀",
                     "variable" : ""
                  },
                  {
                     ".isNewGroup" : true,
                     "Aspect \n(counterclockwise in degrees from 0 (due north) to 360 (again due north))" : null,
                     "Canopy Cover (%)" : -0.2380759583480025,
                     "Elevation (meters)" : "—",
                     "Leaf litters thickness (cm)" : 0.0,
                     "Number of living snail" : 0.1830565491217587,
                     "Ruggedness Index" : null,
                     "Slope (in degrees)" : null,
                     "Total identified vascular plant individual for each plot" : null,
                     "Total identified vascular species for each plot" : null,
                     "itemColumn" : "Kendall's tau",
                     "variable" : "4. Elevation (meters)"
                  },
                  {
                     ".isNewGroup" : false,
                     "Aspect \n(counterclockwise in degrees from 0 (due north) to 360 (again due north))" : null,
                     "Canopy Cover (%)" : 0.7075009340085738,
                     "Elevation (meters)" : "—",
                     "Leaf litters thickness (cm)" : 0.3082169590992392,
                     "Number of living snail" : 0.5038794675045596,
                     "Ruggedness Index" : null,
                     "Slope (in degrees)" : null,
                     "Total identified vascular plant individual for each plot" : null,
                     "Total identified vascular species for each plot" : null,
                     "itemColumn" : "BF₁₀",
                     "variable" : ""
                  },
                  {
                     ".isNewGroup" : true,
                     "Aspect \n(counterclockwise in degrees from 0 (due north) to 360 (again due north))" : "—",
                     "Canopy Cover (%)" : -0.2018018381988937,
                     "Elevation (meters)" : 0.1412727262895330,
                     "Leaf litters thickness (cm)" : 0.2304976060513433,
                     "Number of living snail" : 0.08574929257125442,
                     "Ruggedness Index" : null,
                     "Slope (in degrees)" : null,
                     "Total identified vascular plant individual for each plot" : null,
                     "Total identified vascular species for each plot" : null,
                     "itemColumn" : "Kendall's tau",
                     "variable" : "5. Aspect \n(counterclockwise in degrees from 0 (due north) to 360 (again due north))"
                  },
                  {
                     ".isNewGroup" : false,
                     "Aspect \n(counterclockwise in degrees from 0 (due north) to 360 (again due north))" : "—",
                     "Canopy Cover (%)" : 0.5600658860445002,
                     "Elevation (meters)" : 0.4130837748107992,
                     "Leaf litters thickness (cm)" : 0.6716579987783774,
                     "Number of living snail" : 0.3433419475775309,
                     "Ruggedness Index" : null,
                     "Slope (in degrees)" : null,
                     "Total identified vascular plant individual for each plot" : null,
                     "Total identified vascular species for each plot" : null,
                     "itemColumn" : "BF₁₀",
                     "variable" : ""
                  },
                  {
                     ".isNewGroup" : true,
                     "Aspect \n(counterclockwise in degrees from 0 (due north) to 360 (again due north))" : 0.2527472527472527,
                     "Canopy Cover (%)" : 0.09748850959989851,
                     "Elevation (meters)" : 0.01098901098901099,
                     "Leaf litters thickness (cm)" : 0.1340970468803022,
                     "Number of living snail" : 0.09245003270420485,
                     "Ruggedness Index" : "—",
                     "Slope (in degrees)" : null,
                     "Total identified vascular plant individual for each plot" : null,
                     "Total identified vascular species for each plot" : null,
                     "itemColumn" : "Kendall's tau",
                     "variable" : "6. Ruggedness Index"
                  },
                  {
                     ".isNewGroup" : false,
                     "Aspect \n(counterclockwise in degrees from 0 (due north) to 360 (again due north))" : 0.6994231128944920,
                     "Canopy Cover (%)" : 0.3760191400484519,
                     "Elevation (meters)" : 0.3377654052468245,
                     "Leaf litters thickness (cm)" : 0.4142748126544794,
                     "Number of living snail" : 0.3719279763729516,
                     "Ruggedness Index" : "—",
                     "Slope (in degrees)" : null,
                     "Total identified vascular plant individual for each plot" : null,
                     "Total identified vascular species for each plot" : null,
                     "itemColumn" : "BF₁₀",
                     "variable" : ""
                  },
                  {
                     ".footnotes" : {
                        "Ruggedness Index" : [ 1 ]
                     },
                     ".isNewGroup" : true,
                     "Aspect \n(counterclockwise in degrees from 0 (due north) to 360 (again due north))" : 0.3643349256940588,
                     "Canopy Cover (%)" : -0.1020325535777154,
                     "Elevation (meters)" : 0.3533834586466165,
                     "Leaf litters thickness (cm)" : 0.01503759398496241,
                     "Number of living snail" : 0.2408638804233667,
                     "Ruggedness Index" : 0.9560439560439561,
                     "Slope (in degrees)" : "—",
                     "Total identified vascular plant individual for each plot" : null,
                     "Total identified vascular species for each plot" : null,
                     "itemColumn" : "Kendall's tau",
                     "variable" : "7. Slope (in degrees)"
                  },
                  {
                     ".isNewGroup" : false,
                     "Aspect \n(counterclockwise in degrees from 0 (due north) to 360 (again due north))" : 2.149401326071524,
                     "Canopy Cover (%)" : 0.3590980124948723,
                     "Elevation (meters)" : 1.916643068271042,
                     "Leaf litters thickness (cm)" : 0.3092418066003371,
                     "Number of living snail" : 0.7214662312395786,
                     "Ruggedness Index" : 7595.004101764410,
                     "Slope (in degrees)" : "—",
                     "Total identified vascular plant individual for each plot" : null,
                     "Total identified vascular species for each plot" : null,
                     "itemColumn" : "BF₁₀",
                     "variable" : ""
                  },
                  {
                     ".isNewGroup" : true,
                     "Aspect \n(counterclockwise in degrees from 0 (due north) to 360 (again due north))" : 0.08304784659725625,
                     "Canopy Cover (%)" : 0.06043472012462243,
                     "Elevation (meters)" : 0.1832274620523589,
                     "Leaf litters thickness (cm)" : 0.2519377603219936,
                     "Number of living snail" : -0.1858729691131873,
                     "Ruggedness Index" : 0.1582552454711733,
                     "Slope (in degrees)" : 0.1984964172233888,
                     "Total identified vascular plant individual for each plot" : "—",
                     "Total identified vascular species for each plot" : null,
                     "itemColumn" : "Kendall's tau",
                     "variable" : "8. Total identified vascular plant individual for each plot"
                  },
                  {
                     ".isNewGroup" : false,
                     "Aspect \n(counterclockwise in degrees from 0 (due north) to 360 (again due north))" : 0.3410520379561481,
                     "Canopy Cover (%)" : 0.3251921075374968,
                     "Elevation (meters)" : 0.5043420069036776,
                     "Leaf litters thickness (cm)" : 0.7814566719925409,
                     "Number of living snail" : 0.5116115773733234,
                     "Ruggedness Index" : 0.4490835607884376,
                     "Slope (in degrees)" : 0.5493127204460434,
                     "Total identified vascular plant individual for each plot" : "—",
                     "Total identified vascular species for each plot" : null,
                     "itemColumn" : "BF₁₀",
                     "variable" : ""
                  },
                  {
                     ".footnotes" : {
                        "Total identified vascular plant individual for each plot" : [ 2 ]
                     },
                     ".isNewGroup" : true,
                     "Aspect \n(counterclockwise in degrees from 0 (due north) to 360 (again due north))" : 0.1445713665877659,
                     "Canopy Cover (%)" : 0.09571371101401882,
                     "Elevation (meters)" : 0.4001065514351547,
                     "Leaf litters thickness (cm)" : 0.1692758486841039,
                     "Number of living snail" : 0.1281737180267720,
                     "Ruggedness Index" : 0.1478131912103866,
                     "Slope (in degrees)" : 0.3231629838514711,
                     "Total identified vascular plant individual for each plot" : 0.5468916900645515,
                     "Total identified vascular species for each plot" : "—",
                     "itemColumn" : "Kendall's tau",
                     "variable" : "9. Total identified vascular species for each plot"
                  },
                  {
                     ".isNewGroup" : false,
                     "Aspect \n(counterclockwise in degrees from 0 (due north) to 360 (again due north))" : 0.4188357342663953,
                     "Canopy Cover (%)" : 0.3525740502124653,
                     "Elevation (meters)" : 3.201170402476034,
                     "Leaf litters thickness (cm)" : 0.4692640264068394,
                     "Number of living snail" : 0.3922431831177077,
                     "Ruggedness Index" : 0.4329855312420499,
                     "Slope (in degrees)" : 1.422191864373735,
                     "Total identified vascular plant individual for each plot" : 23.97906861125105,
                     "Total identified vascular species for each plot" : "—",
                     "itemColumn" : "BF₁₀",
                     "variable" : ""
                  }
               ],
               "footnotes" : [
                  {
                     "cols" : null,
                     "myOrder" : 0,
                     "rows" : null,
                     "symbol" : "*",
                     "text" : " BF₁₀  > 10, ** BF₁₀  > 30, *** BF₁₀  > 100"
                  },
                  {
                     "cols" : [ "Ruggedness Index" ],
                     "myOrder" : 319,
                     "rows" : [ "Slope (in degrees)kendallstat" ],
                     "symbol" : "***",
                     "text" : ""
                  },
                  {
                     "cols" : [ "Total identified vascular plant individual for each plot" ],
                     "myOrder" : 417,
                     "rows" : [ "Total identified vascular species for each plotkendallstat" ],
                     "symbol" : "*",
                     "text" : ""
                  }
               ],
               "name" : "corBayesTable",
               "overTitle" : false,
               "schema" : {
                  "fields" : [
                     {
                        "combine" : true,
                        "name" : "variable",
                        "title" : "Variable",
                        "type" : "string"
                     },
                     {
                        "name" : "itemColumn",
                        "title" : "",
                        "type" : "string"
                     },
                     {
                        "format" : "sf:4;dp:3",
                        "name" : "Number of living snail",
                        "title" : "Number of living snail",
                        "type" : "number"
                     },
                     {
                        "format" : "sf:4;dp:3",
                        "name" : "Canopy Cover (%)",
                        "title" : "Canopy Cover (%)",
                        "type" : "number"
                     },
                     {
                        "format" : "sf:4;dp:3",
                        "name" : "Leaf litters thickness (cm)",
                        "title" : "Leaf litters thickness (cm)",
                        "type" : "number"
                     },
                     {
                        "format" : "sf:4;dp:3",
                        "name" : "Elevation (meters)",
                        "title" : "Elevation (meters)",
                        "type" : "number"
                     },
                     {
                        "format" : "sf:4;dp:3",
                        "name" : "Aspect \n(counterclockwise in degrees from 0 (due north) to 360 (again due north))",
                        "title" : "Aspect \n(counterclockwise in degrees from 0 (due north) to 360 (again due north))",
                        "type" : "number"
                     },
                     {
                        "format" : "sf:4;dp:3",
                        "name" : "Ruggedness Index",
                        "title" : "Ruggedness Index",
                        "type" : "number"
                     },
                     {
                        "format" : "sf:4;dp:3",
                        "name" : "Slope (in degrees)",
                        "title" : "Slope (in degrees)",
                        "type" : "number"
                     },
                     {
                        "format" : "sf:4;dp:3",
                        "name" : "Total identified vascular plant individual for each plot",
                        "title" : "Total identified vascular plant individual for each plot",
                        "type" : "number"
                     },
                     {
                        "format" : "sf:4;dp:3",
                        "name" : "Total identified vascular species for each plot",
                        "title" : "Total identified vascular species for each plot",
                        "type" : "number"
                     }
                  ]
               },
               "status" : "complete",
               "title" : "Bayesian Kendall's Tau Correlations"
            },
            "name" : "",
            "pairsPlotCollection" : {
               "collection" : {
                  "pairsPlotCollection_Aspect \n(counterclockwise in degrees from 0 (due north) to 360 (again due north))-Number of living snail" : {
                     "collection" : {
                        "pairsPlotCollection_Aspect \n(counterclockwise in degrees from 0 (due north) to 360 (again due north))-Number of living snail_plotBfRobustness" : {
                           "aspectRatio" : 0.0,
                           "convertible" : true,
                           "data" : "resources/1/_15_t1656712859.png",
                           "editOptions" : null,
                           "editable" : false,
                           "height" : 400,
                           "name" : "pairsPlotCollection_Aspect \n(counterclockwise in degrees from 0 (due north) to 360 (again due north))-Number of living snail_plotBfRobustness",
                           "revision" : 0,
                           "status" : "complete",
                           "title" : "Bayes Factor Robustness Check",
                           "width" : 530
                        },
                        "pairsPlotCollection_Aspect \n(counterclockwise in degrees from 0 (due north) to 360 (again due north))-Number of living snail_plotScatter" : {
                           "aspectRatio" : 0.0,
                           "convertible" : true,
                           "data" : "resources/1/_7_t1656666488.png",
                           "editOptions" : {
                              "xAxis" : {
                                 "settings" : {
                                    "breaks" : [ 6, 8, 10, 12, 14, 16, 18 ],
                                    "expand" : [ 0.050, 0, 0.050, 0 ],
                                    "labels" : [ "6", "8", "10", "12", "14", "16", "18" ],
                                    "title" : "Number of living snail"
                                 },
                                 "type" : "ScaleContinuous"
                              },
                              "yAxis" : {
                                 "settings" : {
                                    "breaks" : [ 0, 5, 10, 15, 20 ],
                                    "expand" : [ 0.050, 0, 0.050, 0 ],
                                    "labels" : [ "0", "5", "10", "15", "20" ],
                                    "title" : "Aspect \n(counterclockwise in degrees from 0 (due north) to 360 (again due north))"
                                 },
                                 "type" : "ScaleContinuous"
                              }
                           },
                           "editable" : true,
                           "height" : 400,
                           "name" : "pairsPlotCollection_Aspect \n(counterclockwise in degrees from 0 (due north) to 360 (again due north))-Number of living snail_plotScatter",
                           "revision" : 0,
                           "status" : "complete",
                           "title" : "Scatterplot",
                           "width" : 530
                        }
                     },
                     "name" : "pairsPlotCollection_Aspect \n(counterclockwise in degrees from 0 (due north) to 360 (again due north))-Number of living snail",
                     "title" : "Number of living snail - Aspect \n(counterclockwise in degrees from 0 (due north) to 360 (again due north))"
                  },
                  "pairsPlotCollection_Canopy Cover (%)-Number of living snail" : {
                     "collection" : {
                        "pairsPlotCollection_Canopy Cover (%)-Number of living snail_plotBfRobustness" : {
                           "aspectRatio" : 0.0,
                           "convertible" : true,
                           "data" : "resources/1/_12_t1656709929.png",
                           "editOptions" : null,
                           "editable" : false,
                           "height" : 400,
                           "name" : "pairsPlotCollection_Canopy Cover (%)-Number of living snail_plotBfRobustness",
                           "revision" : 0,
                           "status" : "complete",
                           "title" : "Bayes Factor Robustness Check",
                           "width" : 530
                        },
                        "pairsPlotCollection_Canopy Cover (%)-Number of living snail_plotScatter" : {
                           "aspectRatio" : 0.0,
                           "convertible" : true,
                           "data" : "resources/1/_4_t1656657073.png",
                           "editOptions" : {
                              "xAxis" : {
                                 "settings" : {
                                    "breaks" : [ 6, 8, 10, 12, 14, 16, 18 ],
                                    "expand" : [ 0.050, 0, 0.050, 0 ],
                                    "labels" : [ "6", "8", "10", "12", "14", "16", "18" ],
                                    "title" : "Number of living snail"
                                 },
                                 "type" : "ScaleContinuous"
                              },
                              "yAxis" : {
                                 "settings" : {
                                    "breaks" : [ 0, 2, 4, 6, 8, 10, 12, 14 ],
                                    "expand" : [ 0.050, 0, 0.050, 0 ],
                                    "labels" : [ "0", "2", "4", "6", "8", "10", "12", "14" ],
                                    "title" : "Canopy Cover (%)"
                                 },
                                 "type" : "ScaleContinuous"
                              }
                           },
                           "editable" : true,
                           "height" : 400,
                           "name" : "pairsPlotCollection_Canopy Cover (%)-Number of living snail_plotScatter",
                           "revision" : 0,
                           "status" : "complete",
                           "title" : "Scatterplot",
                           "width" : 530
                        }
                     },
                     "name" : "pairsPlotCollection_Canopy Cover (%)-Number of living snail",
                     "title" : "Number of living snail - Canopy Cover (%)"
                  },
                  "pairsPlotCollection_Elevation (meters)-Number of living snail" : {
                     "collection" : {
                        "pairsPlotCollection_Elevation (meters)-Number of living snail_plotBfRobustness" : {
                           "aspectRatio" : 0.0,
                           "convertible" : true,
                           "data" : "resources/1/_14_t1656712172.png",
                           "editOptions" : null,
                           "editable" : false,
                           "height" : 400,
                           "name" : "pairsPlotCollection_Elevation (meters)-Number of living snail_plotBfRobustness",
                           "revision" : 0,
                           "status" : "complete",
                           "title" : "Bayes Factor Robustness Check",
                           "width" : 530
                        },
                        "pairsPlotCollection_Elevation (meters)-Number of living snail_plotScatter" : {
                           "aspectRatio" : 0.0,
                           "convertible" : true,
                           "data" : "resources/1/_6_t1656662020.png",
                           "editOptions" : {
                              "xAxis" : {
                                 "settings" : {
                                    "breaks" : [ 6, 8, 10, 12, 14, 16, 18 ],
                                    "expand" : [ 0.050, 0, 0.050, 0 ],
                                    "labels" : [ "6", "8", "10", "12", "14", "16", "18" ],
                                    "title" : "Number of living snail"
                                 },
                                 "type" : "ScaleContinuous"
                              },
                              "yAxis" : {
                                 "settings" : {
                                    "breaks" : [ 0, 5, 10, 15, 20 ],
                                    "expand" : [ 0.050, 0, 0.050, 0 ],
                                    "labels" : [ "0", "5", "10", "15", "20" ],
                                    "title" : "Elevation (meters)"
                                 },
                                 "type" : "ScaleContinuous"
                              }
                           },
                           "editable" : true,
                           "height" : 400,
                           "name" : "pairsPlotCollection_Elevation (meters)-Number of living snail_plotScatter",
                           "revision" : 0,
                           "status" : "complete",
                           "title" : "Scatterplot",
                           "width" : 530
                        }
                     },
                     "name" : "pairsPlotCollection_Elevation (meters)-Number of living snail",
                     "title" : "Number of living snail - Elevation (meters)"
                  },
                  "pairsPlotCollection_Leaf litters thickness (cm)-Number of living snail" : {
                     "collection" : {
                        "pairsPlotCollection_Leaf litters thickness (cm)-Number of living snail_plotBfRobustness" : {
                           "aspectRatio" : 0.0,
                           "convertible" : true,
                           "data" : "resources/1/_13_t1656711134.png",
                           "editOptions" : null,
                           "editable" : false,
                           "height" : 400,
                           "name" : "pairsPlotCollection_Leaf litters thickness (cm)-Number of living snail_plotBfRobustness",
                           "revision" : 0,
                           "status" : "complete",
                           "title" : "Bayes Factor Robustness Check",
                           "width" : 530
                        },
                        "pairsPlotCollection_Leaf litters thickness (cm)-Number of living snail_plotScatter" : {
                           "aspectRatio" : 0.0,
                           "convertible" : true,
                           "data" : "resources/1/_5_t1656659804.png",
                           "editOptions" : {
                              "xAxis" : {
                                 "settings" : {
                                    "breaks" : [ 6, 8, 10, 12, 14, 16, 18 ],
                                    "expand" : [ 0.050, 0, 0.050, 0 ],
                                    "labels" : [ "6", "8", "10", "12", "14", "16", "18" ],
                                    "title" : "Number of living snail"
                                 },
                                 "type" : "ScaleContinuous"
                              },
                              "yAxis" : {
                                 "settings" : {
                                    "breaks" : [ 0, 5, 10, 15, 20 ],
                                    "expand" : [ 0.050, 0, 0.050, 0 ],
                                    "labels" : [ "0", "5", "10", "15", "20" ],
                                    "title" : "Leaf litters thickness (cm)"
                                 },
                                 "type" : "ScaleContinuous"
                              }
                           },
                           "editable" : true,
                           "height" : 400,
                           "name" : "pairsPlotCollection_Leaf litters thickness (cm)-Number of living snail_plotScatter",
                           "revision" : 0,
                           "status" : "complete",
                           "title" : "Scatterplot",
                           "width" : 530
                        }
                     },
                     "name" : "pairsPlotCollection_Leaf litters thickness (cm)-Number of living snail",
                     "title" : "Number of living snail - Leaf litters thickness (cm)"
                  },
                  "pairsPlotCollection_Number of living snail-Ruggedness Index" : {
                     "collection" : {
                        "pairsPlotCollection_Number of living snail-Ruggedness Index_plotBfRobustness" : {
                           "aspectRatio" : 0.0,
                           "convertible" : true,
                           "data" : "resources/1/_16_t1656713571.png",
                           "editOptions" : null,
                           "editable" : false,
                           "height" : 400,
                           "name" : "pairsPlotCollection_Number of living snail-Ruggedness Index_plotBfRobustness",
                           "revision" : 0,
                           "status" : "complete",
                           "title" : "Bayes Factor Robustness Check",
                           "width" : 530
                        },
                        "pairsPlotCollection_Number of living snail-Ruggedness Index_plotScatter" : {
                           "aspectRatio" : 0.0,
                           "convertible" : true,
                           "data" : "resources/1/_8_t1656671053.png",
                           "editOptions" : {
                              "xAxis" : {
                                 "settings" : {
                                    "breaks" : [ 4, 6, 8, 10, 12, 14 ],
                                    "expand" : [ 0.050, 0, 0.050, 0 ],
                                    "labels" : [ "4", "6", "8", "10", "12", "14" ],
                                    "title" : "Number of living snail"
                                 },
                                 "type" : "ScaleContinuous"
                              },
                              "yAxis" : {
                                 "settings" : {
                                    "breaks" : [ 0, 2, 4, 6, 8, 10, 12, 14 ],
                                    "expand" : [ 0.050, 0, 0.050, 0 ],
                                    "labels" : [ "0", "2", "4", "6", "8", "10", "12", "14" ],
                                    "title" : "Ruggedness Index"
                                 },
                                 "type" : "ScaleContinuous"
                              }
                           },
                           "editable" : true,
                           "height" : 400,
                           "name" : "pairsPlotCollection_Number of living snail-Ruggedness Index_plotScatter",
                           "revision" : 0,
                           "status" : "complete",
                           "title" : "Scatterplot",
                           "width" : 530
                        }
                     },
                     "name" : "pairsPlotCollection_Number of living snail-Ruggedness Index",
                     "title" : "Number of living snail - Ruggedness Index"
                  },
                  "pairsPlotCollection_Number of living snail-Slope (in degrees)" : {
                     "collection" : {
                        "pairsPlotCollection_Number of living snail-Slope (in degrees)_plotBfRobustness" : {
                           "aspectRatio" : 0.0,
                           "convertible" : true,
                           "data" : "resources/1/_17_t1656714394.png",
                           "editOptions" : null,
                           "editable" : false,
                           "height" : 400,
                           "name" : "pairsPlotCollection_Number of living snail-Slope (in degrees)_plotBfRobustness",
                           "revision" : 0,
                           "status" : "complete",
                           "title" : "Bayes Factor Robustness Check",
                           "width" : 530
                        },
                        "pairsPlotCollection_Number of living snail-Slope (in degrees)_plotScatter" : {
                           "aspectRatio" : 0.0,
                           "convertible" : true,
                           "data" : "resources/1/_9_t1656675448.png",
                           "editOptions" : {
                              "xAxis" : {
                                 "settings" : {
                                    "breaks" : [ 6, 8, 10, 12, 14, 16, 18 ],
                                    "expand" : [ 0.050, 0, 0.050, 0 ],
                                    "labels" : [ "6", "8", "10", "12", "14", "16", "18" ],
                                    "title" : "Number of living snail"
                                 },
                                 "type" : "ScaleContinuous"
                              },
                              "yAxis" : {
                                 "settings" : {
                                    "breaks" : [ 0, 5, 10, 15, 20 ],
                                    "expand" : [ 0.050, 0, 0.050, 0 ],
                                    "labels" : [ "0", "5", "10", "15", "20" ],
                                    "title" : "Slope (in degrees)"
                                 },
                                 "type" : "ScaleContinuous"
                              }
                           },
                           "editable" : true,
                           "height" : 400,
                           "name" : "pairsPlotCollection_Number of living snail-Slope (in degrees)_plotScatter",
                           "revision" : 0,
                           "status" : "complete",
                           "title" : "Scatterplot",
                           "width" : 530
                        }
                     },
                     "name" : "pairsPlotCollection_Number of living snail-Slope (in degrees)",
                     "title" : "Number of living snail - Slope (in degrees)"
                  },
                  "pairsPlotCollection_Number of living snail-Total identified vascular plant individual for each plot" : {
                     "collection" : {
                        "pairsPlotCollection_Number of living snail-Total identified vascular plant individual for each plot_plotBfRobustness" : {
                           "aspectRatio" : 0.0,
                           "convertible" : true,
                           "data" : "resources/1/_18_t1656715065.png",
                           "editOptions" : null,
                           "editable" : false,
                           "height" : 400,
                           "name" : "pairsPlotCollection_Number of living snail-Total identified vascular plant individual for each plot_plotBfRobustness",
                           "revision" : 0,
                           "status" : "complete",
                           "title" : "Bayes Factor Robustness Check",
                           "width" : 530
                        },
                        "pairsPlotCollection_Number of living snail-Total identified vascular plant individual for each plot_plotScatter" : {
                           "aspectRatio" : 0.0,
                           "convertible" : true,
                           "data" : "resources/1/_10_t1656678193.png",
                           "editOptions" : {
                              "xAxis" : {
                                 "settings" : {
                                    "breaks" : [ 6, 8, 10, 12, 14, 16, 18 ],
                                    "expand" : [ 0.050, 0, 0.050, 0 ],
                                    "labels" : [ "6", "8", "10", "12", "14", "16", "18" ],
                                    "title" : "Number of living snail"
                                 },
                                 "type" : "ScaleContinuous"
                              },
                              "yAxis" : {
                                 "settings" : {
                                    "breaks" : [ 0, 5, 10, 15, 20 ],
                                    "expand" : [ 0.050, 0, 0.050, 0 ],
                                    "labels" : [ "0", "5", "10", "15", "20" ],
                                    "title" : "Total identified vascular plant individual for each plot"
                                 },
                                 "type" : "ScaleContinuous"
                              }
                           },
                           "editable" : true,
                           "height" : 400,
                           "name" : "pairsPlotCollection_Number of living snail-Total identified vascular plant individual for each plot_plotScatter",
                           "revision" : 0,
                           "status" : "complete",
                           "title" : "Scatterplot",
                           "width" : 530
                        }
                     },
                     "name" : "pairsPlotCollection_Number of living snail-Total identified vascular plant individual for each plot",
                     "title" : "Number of living snail - Total identified vascular plant individual for each plot"
                  },
                  "pairsPlotCollection_Number of living snail-Total identified vascular species for each plot" : {
                     "collection" : {
                        "pairsPlotCollection_Number of living snail-Total identified vascular species for each plot_plotBfRobustness" : {
                           "aspectRatio" : 0.0,
                           "convertible" : true,
                           "data" : "resources/1/_19_t1656715686.png",
                           "editOptions" : null,
                           "editable" : false,
                           "height" : 400,
                           "name" : "pairsPlotCollection_Number of living snail-Total identified vascular species for each plot_plotBfRobustness",
                           "revision" : 0,
                           "status" : "complete",
                           "title" : "Bayes Factor Robustness Check",
                           "width" : 530
                        },
                        "pairsPlotCollection_Number of living snail-Total identified vascular species for each plot_plotScatter" : {
                           "aspectRatio" : 0.0,
                           "convertible" : true,
                           "data" : "resources/1/_11_t1656680179.png",
                           "editOptions" : {
                              "xAxis" : {
                                 "settings" : {
                                    "breaks" : [ 6, 8, 10, 12, 14, 16, 18 ],
                                    "expand" : [ 0.050, 0, 0.050, 0 ],
                                    "labels" : [ "6", "8", "10", "12", "14", "16", "18" ],
                                    "title" : "Number of living snail"
                                 },
                                 "type" : "ScaleContinuous"
                              },
                              "yAxis" : {
                                 "settings" : {
                                    "breaks" : [ 0, 5, 10, 15, 20 ],
                                    "expand" : [ 0.050, 0, 0.050, 0 ],
                                    "labels" : [ "0", "5", "10", "15", "20" ],
                                    "title" : "Total identified vascular species for each plot"
                                 },
                                 "type" : "ScaleContinuous"
                              }
                           },
                           "editable" : true,
                           "height" : 400,
                           "name" : "pairsPlotCollection_Number of living snail-Total identified vascular species for each plot_plotScatter",
                           "revision" : 0,
                           "status" : "complete",
                           "title" : "Scatterplot",
                           "width" : 530
                        }
                     },
                     "name" : "pairsPlotCollection_Number of living snail-Total identified vascular species for each plot",
                     "title" : "Number of living snail - Total identified vascular species for each plot"
                  }
               },
               "name" : "pairsPlotCollection",
               "title" : "Bayesian Correlation Pairwise Plots"
            },
            "title" : "Bayesian Correlation"
         },
         "rfile" : "",
         "status" : "complete",
         "title" : "Bayesian Correlation",
         "titleDef" : "Bayesian Correlation",
         "userdata" : null,
         "version" : "0.12.2"
      }
   ],
   "meta" : null
}
