# Supplementary material for: Distribution and abundance of the land snail Pollicaria elephas (Gastropoda: Pupinidae) in limestone habitats in Perak, Malaysia
Source: PeerJ. 2021 Jul 28;9:e11886. doi: 10.7717/peerj.11886 (PMC8325424; doi:10.7717/peerj.11886)
Supplement: Supplemental Information 3 — The dataset and the output of the analysis can be viewed by using JASP software version 0.12.2 (JASP Team, 2020). [file peerj-09-11886-s003.jasp › resources/0/jaspResults.json]

{
   "citations" : [ "JASP Team (2020). JASP (Version 0.12.2) [Computer software]." ],
   "data" : {
      "assumptionsContainer" : {
         "citations" : [],
         "data" : {
            "multivariateShapiro" : {
               "citations" : [],
               "colCombines" : {
                  "citations" : [],
                  "error" : false,
                  "errorMessage" : "",
                  "fields" : {},
                  "listType" : "bool",
                  "messages" : [],
                  "name" : "",
                  "optionMustBe" : {},
                  "optionMustContain" : {},
                  "position" : 9999,
                  "rows" : [],
                  "title" : "",
                  "type" : "list"
               },
               "colFormats" : {
                  "citations" : [],
                  "error" : false,
                  "errorMessage" : "",
                  "fields" : {
                     "W" : "sf:4;dp:3",
                     "p" : "dp:3;p:.001"
                  },
                  "listType" : "string",
                  "messages" : [],
                  "name" : "",
                  "optionMustBe" : {},
                  "optionMustContain" : {},
                  "position" : 9999,
                  "rows" : [],
                  "title" : "colFormats",
                  "type" : "list"
               },
               "colNames" : {
                  "citations" : [],
                  "error" : false,
                  "errorMessage" : "",
                  "fields" : {},
                  "listType" : "string",
                  "messages" : [],
                  "name" : "",
                  "optionMustBe" : {},
                  "optionMustContain" : {},
                  "position" : 9999,
                  "rows" : [ "W", "p" ],
                  "title" : "colNames",
                  "type" : "list"
               },
               "colOvertitles" : {
                  "citations" : [],
                  "error" : false,
                  "errorMessage" : "",
                  "fields" : {},
                  "listType" : "string",
                  "messages" : [],
                  "name" : "",
                  "optionMustBe" : {},
                  "optionMustContain" : {},
                  "position" : 9999,
                  "rows" : [],
                  "title" : "colOvertitles",
                  "type" : "list"
               },
               "colRowCombinations" : [],
               "colTitles" : {
                  "citations" : [],
                  "error" : false,
                  "errorMessage" : "",
                  "fields" : {
                     "W" : "Shapiro-Wilk",
                     "p" : "p"
                  },
                  "listType" : "string",
                  "messages" : [],
                  "name" : "",
                  "optionMustBe" : {},
                  "optionMustContain" : {},
                  "position" : 9999,
                  "rows" : [],
                  "title" : "colTitles",
                  "type" : "list"
               },
               "colTypes" : {
                  "citations" : [],
                  "error" : false,
                  "errorMessage" : "",
                  "fields" : {
                     "W" : "number",
                     "p" : "pvalue"
                  },
                  "listType" : "string",
                  "messages" : [],
                  "name" : "",
                  "optionMustBe" : {},
                  "optionMustContain" : {},
                  "position" : 9999,
                  "rows" : [],
                  "title" : "colTypes",
                  "type" : "list"
               },
               "data" : [
                  [ 0.5666107657272252 ],
                  [ 2.075484064247117e-005 ]
               ],
               "error" : false,
               "errorMessage" : "",
               "expectedColumnCount" : 0,
               "expectedRowCount" : 0,
               "footnotes" : [],
               "messages" : [],
               "name" : "multivariateShapiro",
               "optionMustBe" : {
                  "multivariateShapiro" : true
               },
               "optionMustContain" : {},
               "position" : 1,
               "rowNames" : {
                  "citations" : [],
                  "error" : false,
                  "errorMessage" : "",
                  "fields" : {},
                  "listType" : "string",
                  "messages" : [],
                  "name" : "",
                  "optionMustBe" : {},
                  "optionMustContain" : {},
                  "position" : 9999,
                  "rows" : [],
                  "title" : "rowNames",
                  "type" : "list"
               },
               "rowTitles" : {
                  "citations" : [],
                  "error" : false,
                  "errorMessage" : "",
                  "fields" : {},
                  "listType" : "string",
                  "messages" : [],
                  "name" : "",
                  "optionMustBe" : {},
                  "optionMustContain" : {},
                  "position" : 9999,
                  "rows" : [],
                  "title" : "rowTitles",
                  "type" : "list"
               },
               "showSpecifiedColumnsOnly" : true,
               "specifiedColumns" : [ "W", "p" ],
               "status" : "complete",
               "title" : "Shapiro-Wilk Test for Multivariate Normality",
               "transposeTable" : false,
               "transposeWithOvertitle" : false,
               "type" : "table"
            }
         },
         "data_order" : {
            "multivariateShapiro" : 0
         },
         "error" : false,
         "errorMessage" : "",
         "messages" : [],
         "name" : "assumptionsContainer",
         "optionMustBe" : {
            "conditioningVariables" : [],
            "variables" : [
               "Number of living snail",
               "Canopy Cover (%)",
               "Leaf litters thickness (cm)",
               "Elevation (meters)",
               "Aspect \n(counterclockwise in degrees from 0 (due north) to 360 (again due north))",
               "Ruggedness Index",
               "Slope (in degrees)",
               "Total identified vascular plant individual for each plot",
               "Total identified vascular species for each plot"
            ]
         },
         "optionMustContain" : {},
         "order_increment" : 1,
         "position" : 2,
         "title" : "Assumption checks",
         "type" : "container"
      },
      "corrPlot" : {
         "aspectRatio" : 0.0,
         "citations" : [],
         "editOptions" : null,
         "environmentName" : "plot_170",
         "error" : false,
         "errorMessage" : "",
         "filePathPng" : "resources/0/_22_t1656841138.png",
         "height" : 2270,
         "messages" : [],
         "name" : "corrPlot",
         "optionMustBe" : {
            "conditioningVariables" : [],
            "confidenceIntervals" : false,
            "confidenceIntervalsInterval" : 0.950,
            "displayPairwise" : false,
            "hypothesis" : "correlated",
            "kendallsTauB" : true,
            "missingValues" : "excludePairwise",
            "pearson" : false,
            "plotCorrelationMatrix" : true,
            "plotDensities" : false,
            "plotStatistics" : false,
            "spearman" : false,
            "variables" : [
               "Number of living snail",
               "Canopy Cover (%)",
               "Leaf litters thickness (cm)",
               "Elevation (meters)",
               "Aspect \n(counterclockwise in degrees from 0 (due north) to 360 (again due north))",
               "Ruggedness Index",
               "Slope (in degrees)",
               "Total identified vascular plant individual for each plot",
               "Total identified vascular species for each plot"
            ]
         },
         "optionMustContain" : {},
         "position" : 3,
         "revision" : 0,
         "status" : "complete",
         "title" : "Correlation plot",
         "type" : "plot",
         "width" : 2270
      },
      "heatmaps" : {
         "aspectRatio" : 0.0,
         "citations" : [],
         "editOptions" : {
            "xAxis" : {
               "settings" : {
                  "labels" : [
                     "Number of living snail",
                     "Canopy Cover (%)",
                     "Leaf litters thickness (cm)",
                     "Elevation (meters)",
                     "Aspect \n(counterclockwise in degrees from 0 (due north) to 360 (again due north))",
                     "Ruggedness Index",
                     "Slope (in degrees)",
                     "Total identified vascular plant individual for each plot",
                     "Total identified vascular species for each plot"
                  ],
                  "shown" : [
                     "Number of living snail",
                     "Canopy Cover (%)",
                     "Leaf litters thickness (cm)",
                     "Elevation (meters)",
                     "Aspect \n(counterclockwise in degrees from 0 (due north) to 360 (again due north))",
                     "Ruggedness Index",
                     "Slope (in degrees)",
                     "Total identified vascular plant individual for each plot",
                     "Total identified vascular species for each plot"
                  ],
                  "title" : null
               },
               "type" : "ScaleDiscrete"
            },
            "yAxis" : {
               "settings" : {
                  "labels" : [
                     "Total identified vascular species for each plot",
                     "Total identified vascular plant individual for each plot",
                     "Slope (in degrees)",
                     "Ruggedness Index",
                     "Aspect \n(counterclockwise in degrees from 0 (due north) to 360 (again due north))",
                     "Elevation (meters)",
                     "Leaf litters thickness (cm)",
                     "Canopy Cover (%)",
                     "Number of living snail"
                  ],
                  "shown" : [
                     "Total identified vascular species for each plot",
                     "Total identified vascular plant individual for each plot",
                     "Slope (in degrees)",
                     "Ruggedness Index",
                     "Aspect \n(counterclockwise in degrees from 0 (due north) to 360 (again due north))",
                     "Elevation (meters)",
                     "Leaf litters thickness (cm)",
                     "Canopy Cover (%)",
                     "Number of living snail"
                  ],
                  "title" : null
               },
               "type" : "ScaleDiscrete"
            }
         },
         "environmentName" : "plot_171",
         "error" : false,
         "errorMessage" : "",
         "filePathPng" : "resources/0/_23_t1656851636.png",
         "height" : 750,
         "messages" : [],
         "name" : "heatmaps",
         "optionMustBe" : {
            "conditioningVariables" : [],
            "flagSignificant" : true,
            "kendallsTauB" : true,
            "missingValues" : "excludePairwise",
            "pearson" : false,
            "plotHeatmap" : true,
            "spearman" : false,
            "variables" : [
               "Number of living snail",
               "Canopy Cover (%)",
               "Leaf litters thickness (cm)",
               "Elevation (meters)",
               "Aspect \n(counterclockwise in degrees from 0 (due north) to 360 (again due north))",
               "Ruggedness Index",
               "Slope (in degrees)",
               "Total identified vascular plant individual for each plot",
               "Total identified vascular species for each plot"
            ]
         },
         "optionMustContain" : {},
         "position" : 4,
         "revision" : 0,
         "status" : "complete",
         "title" : "Kendall's tau B heatmap",
         "type" : "plot",
         "width" : 750
      },
      "mainTable" : {
         "citations" : [],
         "colCombines" : {
            "citations" : [],
            "error" : false,
            "errorMessage" : "",
            "fields" : {
               "var1" : false
            },
            "listType" : "bool",
            "messages" : [],
            "name" : "",
            "optionMustBe" : {},
            "optionMustContain" : {},
            "position" : 9999,
            "rows" : [],
            "title" : "",
            "type" : "list"
         },
         "colFormats" : {
            "citations" : [],
            "error" : false,
            "errorMessage" : "",
            "fields" : {
               "JaspColumn_.1._Encoded_kendall_estimate" : "sf:4;dp:3",
               "JaspColumn_.1._Encoded_kendall_p.value" : "dp:3;p:.001",
               "JaspColumn_.2._Encoded_kendall_estimate" : "sf:4;dp:3",
               "JaspColumn_.2._Encoded_kendall_p.value" : "dp:3;p:.001",
               "JaspColumn_.3._Encoded_kendall_estimate" : "sf:4;dp:3",
               "JaspColumn_.3._Encoded_kendall_p.value" : "dp:3;p:.001",
               "JaspColumn_.4._Encoded_kendall_estimate" : "sf:4;dp:3",
               "JaspColumn_.4._Encoded_kendall_p.value" : "dp:3;p:.001",
               "JaspColumn_.5._Encoded_kendall_estimate" : "sf:4;dp:3",
               "JaspColumn_.5._Encoded_kendall_p.value" : "dp:3;p:.001",
               "JaspColumn_.6._Encoded_kendall_estimate" : "sf:4;dp:3",
               "JaspColumn_.6._Encoded_kendall_p.value" : "dp:3;p:.001",
               "JaspColumn_.7._Encoded_kendall_estimate" : "sf:4;dp:3",
               "JaspColumn_.7._Encoded_kendall_p.value" : "dp:3;p:.001",
               "JaspColumn_.8._Encoded_kendall_estimate" : "sf:4;dp:3",
               "JaspColumn_.8._Encoded_kendall_p.value" : "dp:3;p:.001",
               "JaspColumn_.9._Encoded_kendall_estimate" : "sf:4;dp:3",
               "JaspColumn_.9._Encoded_kendall_p.value" : "dp:3;p:.001"
            },
            "listType" : "string",
            "messages" : [],
            "name" : "",
            "optionMustBe" : {},
            "optionMustContain" : {},
            "position" : 9999,
            "rows" : [],
            "title" : "colFormats",
            "type" : "list"
         },
         "colNames" : {
            "citations" : [],
            "error" : false,
            "errorMessage" : "",
            "fields" : {},
            "listType" : "string",
            "messages" : [],
            "name" : "",
            "optionMustBe" : {},
            "optionMustContain" : {},
            "position" : 9999,
            "rows" : [
               "var1",
               "JaspColumn_.1._Encoded_kendall_estimate",
               "JaspColumn_.1._Encoded_kendall_p.value",
               "JaspColumn_.2._Encoded_kendall_estimate",
               "JaspColumn_.2._Encoded_kendall_p.value",
               "JaspColumn_.3._Encoded_kendall_estimate",
               "JaspColumn_.3._Encoded_kendall_p.value",
               "JaspColumn_.4._Encoded_kendall_estimate",
               "JaspColumn_.4._Encoded_kendall_p.value",
               "JaspColumn_.5._Encoded_kendall_estimate",
               "JaspColumn_.5._Encoded_kendall_p.value",
               "JaspColumn_.6._Encoded_kendall_estimate",
               "JaspColumn_.6._Encoded_kendall_p.value",
               "JaspColumn_.7._Encoded_kendall_estimate",
               "JaspColumn_.7._Encoded_kendall_p.value",
               "JaspColumn_.8._Encoded_kendall_estimate",
               "JaspColumn_.8._Encoded_kendall_p.value",
               "JaspColumn_.9._Encoded_kendall_estimate",
               "JaspColumn_.9._Encoded_kendall_p.value"
            ],
            "title" : "colNames",
            "type" : "list"
         },
         "colOvertitles" : {
            "citations" : [],
            "error" : false,
            "errorMessage" : "",
            "fields" : {
               "JaspColumn_.1._Encoded_kendall_estimate" : "1. Number of living snail",
               "JaspColumn_.1._Encoded_kendall_p.value" : "1. Number of living snail",
               "JaspColumn_.2._Encoded_kendall_estimate" : "2. Canopy Cover (%)",
               "JaspColumn_.2._Encoded_kendall_p.value" : "2. Canopy Cover (%)",
               "JaspColumn_.3._Encoded_kendall_estimate" : "3. Leaf litters thickness (cm)",
               "JaspColumn_.3._Encoded_kendall_p.value" : "3. Leaf litters thickness (cm)",
               "JaspColumn_.4._Encoded_kendall_estimate" : "4. Elevation (meters)",
               "JaspColumn_.4._Encoded_kendall_p.value" : "4. Elevation (meters)",
               "JaspColumn_.5._Encoded_kendall_estimate" : "5. Aspect \n(counterclockwise in degrees from 0 (due north) to 360 (again due north))",
               "JaspColumn_.5._Encoded_kendall_p.value" : "5. Aspect \n(counterclockwise in degrees from 0 (due north) to 360 (again due north))",
               "JaspColumn_.6._Encoded_kendall_estimate" : "6. Ruggedness Index",
               "JaspColumn_.6._Encoded_kendall_p.value" : "6. Ruggedness Index",
               "JaspColumn_.7._Encoded_kendall_estimate" : "7. Slope (in degrees)",
               "JaspColumn_.7._Encoded_kendall_p.value" : "7. Slope (in degrees)",
               "JaspColumn_.8._Encoded_kendall_estimate" : "8. Total identified vascular plant individual for each plot",
               "JaspColumn_.8._Encoded_kendall_p.value" : "8. Total identified vascular plant individual for each plot",
               "JaspColumn_.9._Encoded_kendall_estimate" : "9. Total identified vascular species for each plot",
               "JaspColumn_.9._Encoded_kendall_p.value" : "9. Total identified vascular species for each plot",
               "var1" : "Variable"
            },
            "listType" : "string",
            "messages" : [],
            "name" : "",
            "optionMustBe" : {},
            "optionMustContain" : {},
            "position" : 9999,
            "rows" : [],
            "title" : "colOvertitles",
            "type" : "list"
         },
         "colRowCombinations" : [],
         "colTitles" : {
            "citations" : [],
            "error" : false,
            "errorMessage" : "",
            "fields" : {
               "JaspColumn_.1._Encoded_kendall_estimate" : "Kendall's Tau B",
               "JaspColumn_.1._Encoded_kendall_p.value" : "p-value",
               "JaspColumn_.2._Encoded_kendall_estimate" : "Kendall's Tau B",
               "JaspColumn_.2._Encoded_kendall_p.value" : "p-value",
               "JaspColumn_.3._Encoded_kendall_estimate" : "Kendall's Tau B",
               "JaspColumn_.3._Encoded_kendall_p.value" : "p-value",
               "JaspColumn_.4._Encoded_kendall_estimate" : "Kendall's Tau B",
               "JaspColumn_.4._Encoded_kendall_p.value" : "p-value",
               "JaspColumn_.5._Encoded_kendall_estimate" : "Kendall's Tau B",
               "JaspColumn_.5._Encoded_kendall_p.value" : "p-value",
               "JaspColumn_.6._Encoded_kendall_estimate" : "Kendall's Tau B",
               "JaspColumn_.6._Encoded_kendall_p.value" : "p-value",
               "JaspColumn_.7._Encoded_kendall_estimate" : "Kendall's Tau B",
               "JaspColumn_.7._Encoded_kendall_p.value" : "p-value",
               "JaspColumn_.8._Encoded_kendall_estimate" : "Kendall's Tau B",
               "JaspColumn_.8._Encoded_kendall_p.value" : "p-value",
               "JaspColumn_.9._Encoded_kendall_estimate" : "Kendall's Tau B",
               "JaspColumn_.9._Encoded_kendall_p.value" : "p-value",
               "var1" : ""
            },
            "listType" : "string",
            "messages" : [],
            "name" : "",
            "optionMustBe" : {},
            "optionMustContain" : {},
            "position" : 9999,
            "rows" : [],
            "title" : "colTitles",
            "type" : "list"
         },
         "colTypes" : {
            "citations" : [],
            "error" : false,
            "errorMessage" : "",
            "fields" : {
               "JaspColumn_.1._Encoded_kendall_estimate" : "number",
               "JaspColumn_.1._Encoded_kendall_p.value" : "pvalue",
               "JaspColumn_.2._Encoded_kendall_estimate" : "number",
               "JaspColumn_.2._Encoded_kendall_p.value" : "pvalue",
               "JaspColumn_.3._Encoded_kendall_estimate" : "number",
               "JaspColumn_.3._Encoded_kendall_p.value" : "pvalue",
               "JaspColumn_.4._Encoded_kendall_estimate" : "number",
               "JaspColumn_.4._Encoded_kendall_p.value" : "pvalue",
               "JaspColumn_.5._Encoded_kendall_estimate" : "number",
               "JaspColumn_.5._Encoded_kendall_p.value" : "pvalue",
               "JaspColumn_.6._Encoded_kendall_estimate" : "number",
               "JaspColumn_.6._Encoded_kendall_p.value" : "pvalue",
               "JaspColumn_.7._Encoded_kendall_estimate" : "number",
               "JaspColumn_.7._Encoded_kendall_p.value" : "pvalue",
               "JaspColumn_.8._Encoded_kendall_estimate" : "number",
               "JaspColumn_.8._Encoded_kendall_p.value" : "pvalue",
               "JaspColumn_.9._Encoded_kendall_estimate" : "number",
               "JaspColumn_.9._Encoded_kendall_p.value" : "pvalue",
               "var1" : "string"
            },
            "listType" : "string",
            "messages" : [],
            "name" : "",
            "optionMustBe" : {},
            "optionMustContain" : {},
            "position" : 9999,
            "rows" : [],
            "title" : "colTypes",
            "type" : "list"
         },
         "data" : [
            [
               "Number of living snail",
               "Canopy Cover (%)",
               "Leaf litters thickness (cm)",
               "Elevation (meters)",
               "Aspect \n(counterclockwise in degrees from 0 (due north) to 360 (again due north))",
               "Ruggedness Index",
               "Slope (in degrees)",
               "Total identified vascular plant individual for each plot",
               "Total identified vascular species for each plot"
            ],
            [ "—", "", "", "", "", "", "", "", "" ],
            [ "—", "", "", "", "", "", "", "", "" ],
            [ 0.2614881801842454, "—", "", "", "", "", "", "", "" ],
            [ 0.2161273939731646, "—", "", "", "", "", "", "", "" ],
            [
               0.1541528834709547,
               -0.07652441518328654,
               "—",
               "",
               "",
               "",
               "",
               "",
               ""
            ],
            [ 0.4363545064041233, 0.6922492300356361, "—", "", "", "", "", "", "" ],
            [
               0.1830565491217587,
               -0.2380759583480025,
               0.0,
               "—",
               "",
               "",
               "",
               "",
               ""
            ],
            [
               0.3550388026402966,
               0.2179043120329165,
               1.0,
               "—",
               "",
               "",
               "",
               "",
               ""
            ],
            [
               0.08574929257125442,
               -0.2018018381988937,
               0.2304976060513433,
               0.1412727262895330,
               "—",
               "",
               "",
               "",
               ""
            ],
            [
               0.6621788447308130,
               0.2922745721883154,
               0.2004628053965807,
               0.4323913678934121,
               "—",
               "",
               "",
               "",
               ""
            ],
            [
               0.09245003270420485,
               0.09748850959989851,
               0.1340970468803022,
               0.01098901098901099,
               0.2527472527472527,
               "—",
               "",
               "",
               ""
            ],
            [
               0.6691408878405652,
               0.6459933293539709,
               0.5093102917194904,
               1.0,
               0.2331118486984063,
               "—",
               "",
               "",
               ""
            ],
            [
               0.2408638804233667,
               -0.1020325535777154,
               0.01503759398496241,
               0.3533834586466165,
               0.3643349256940588,
               0.9560439560439561,
               "—",
               "",
               ""
            ],
            [
               0.2236343192398930,
               0.5974636817323314,
               0.9339703966318417,
               0.05140296441044554,
               0.04289331988209578,
               2.385915021108076e-009,
               "—",
               "",
               ""
            ],
            [
               -0.1858729691131873,
               0.06043472012462243,
               0.2519377603219936,
               0.1832274620523589,
               0.08304784659725625,
               0.1582552454711733,
               0.1984964172233888,
               "—",
               ""
            ],
            [
               0.3533869488136288,
               0.7572224688489372,
               0.1699278316997701,
               0.3179355073058470,
               0.6481333552637409,
               0.4395101404445547,
               0.2792813513665212,
               "—",
               ""
            ],
            [
               0.1281737180267720,
               0.09571371101401882,
               0.1692758486841039,
               0.4001065514351547,
               0.1445713665877659,
               0.1478131912103866,
               0.3231629838514711,
               0.5468916900645515,
               "—"
            ],
            [
               0.5251056109691070,
               0.6268170091146957,
               0.3596779148951078,
               0.03028891665412338,
               0.4300191630575197,
               0.4722015242558789,
               0.08017061096942350,
               0.003418500490076477,
               "—"
            ],
            [ "—", "", "", "", "", "", "", "", "" ],
            [ "—", "", "", "", "", "", "", "", "" ],
            [ "—", "", "", "", "", "", "", "", "" ],
            [ "—", "", "", "", "", "", "", "", "" ],
            [ "—", "", "", "", "", "", "", "", "" ],
            [ "—", "", "", "", "", "", "", "", "" ],
            [ "—", "", "", "", "", "", "", "", "" ],
            [ "—", "", "", "", "", "", "", "", "" ],
            [ "—", "", "", "", "", "", "", "", "" ],
            [ "—", "", "", "", "", "", "", "", "" ],
            [ "—", "", "", "", "", "", "", "", "" ],
            [ "—", "", "", "", "", "", "", "", "" ],
            [ "—", "", "", "", "", "", "", "", "" ],
            [ "—", "", "", "", "", "", "", "", "" ],
            [ 0.2962157781858599, "—", "", "", "", "", "", "", "" ],
            [ 0.2483185654778044, "—", "", "", "", "", "", "", "" ],
            [ -0.2150460796037137, "—", "", "", "", "", "", "", "" ],
            [ 0.6800401279525645, "—", "", "", "", "", "", "", "" ],
            [ 1.063486206812169, "—", "", "", "", "", "", "", "" ],
            [ 0.2764910340237720, "—", "", "", "", "", "", "", "" ],
            [ 0.2826937590389378, "—", "", "", "", "", "", "", "" ],
            [ -0.2354426386409227, "—", "", "", "", "", "", "", "" ],
            [ 0.6683200910683067, "—", "", "", "", "", "", "", "" ],
            [ 1.030033826646204, "—", "", "", "", "", "", "", "" ],
            [ -0.03108373606856352, "—", "", "", "", "", "", "", "" ],
            [ 0.5540600964370542, "—", "", "", "", "", "", "", "" ],
            [ 1.111140295049130, "—", "", "", "", "", "", "", "" ],
            [ 17.0, "—", "", "", "", "", "", "", "" ],
            [ 0.1781562766337160, 0.4004639704956779, "—", "", "", "", "", "", "" ],
            [ 0.4939051795941711, 0.1111841647209513, "—", "", "", "", "", "", "" ],
            [
               -0.3308162454929511,
               -0.09929275571317986,
               "—",
               "",
               "",
               "",
               "",
               "",
               ""
            ],
            [ 0.6068376098542856, 0.7388870783118293, "—", "", "", "", "", "", "" ],
            [ 1.0, 1.506322850126455, "—", "", "", "", "", "", "" ],
            [
               0.2384732581851587,
               -0.04227376051485472,
               "—",
               "",
               "",
               "",
               "",
               "",
               ""
            ],
            [ 0.3566570871088787, 0.8720195044271790, "—", "", "", "", "", "", "" ],
            [
               -0.2735229624306887,
               -0.5125051086658001,
               "—",
               "",
               "",
               "",
               "",
               "",
               ""
            ],
            [ 0.6451682443597828, 0.4474628519027975, "—", "", "", "", "", "", "" ],
            [ 1.000470319359373, 1.0, "—", "", "", "", "", "", "" ],
            [
               -0.1233097101316487,
               -0.4548670321701560,
               "—",
               "",
               "",
               "",
               "",
               "",
               ""
            ],
            [ 0.4316154770735580, 0.3018182018035829, "—", "", "", "", "", "", "" ],
            [ 1.0, 1.0, "—", "", "", "", "", "", "" ],
            [ 17.0, 17.0, "—", "", "", "", "", "", "" ],
            [
               0.1130272361251427,
               -0.3672052466339467,
               0.06827527082578672,
               "—",
               "",
               "",
               "",
               "",
               ""
            ],
            [
               0.6658031714930690,
               0.1470773966492713,
               0.7945805915453515,
               "—",
               "",
               "",
               "",
               "",
               ""
            ],
            [
               -0.3887359812396859,
               -0.7206573857351622,
               -0.4263610232296651,
               "—",
               "",
               "",
               "",
               "",
               ""
            ],
            [
               0.5630820359824013,
               0.1377521180935670,
               0.5314789433524562,
               "—",
               "",
               "",
               "",
               "",
               ""
            ],
            [ 1.0, 1.304919185890399, 1.0, "—", "", "", "", "", "" ],
            [
               0.2156205326583673,
               -0.3006538432848518,
               -0.007384616782886149,
               "—",
               "",
               "",
               "",
               "",
               ""
            ],
            [
               0.4058872975310025,
               0.2409629330480222,
               0.9775596599326154,
               "—",
               "",
               "",
               "",
               "",
               ""
            ],
            [
               -0.2956661509856032,
               -0.6826503762129820,
               -0.4863033088967927,
               "—",
               "",
               "",
               "",
               "",
               ""
            ],
            [
               0.6308825946846870,
               0.2103945552783521,
               0.4749459115960445,
               "—",
               "",
               "",
               "",
               "",
               ""
            ],
            [ 1.0, 1.072793533440650, 1.0, "—", "", "", "", "", "" ],
            [
               -0.1573906437516921,
               -0.5672140205140347,
               -0.3844454993634042,
               "—",
               "",
               "",
               "",
               "",
               ""
            ],
            [
               0.5235037419952094,
               0.09106210381802959,
               0.3844454993634042,
               "—",
               "",
               "",
               "",
               "",
               ""
            ],
            [ 1.000616755146652, 1.108001734885589, 1.0, "—", "", "", "", "", "" ],
            [ 17.0, 17.0, 17.0, "—", "", "", "", "", "" ],
            [
               0.2585158339526412,
               0.2144115877353230,
               0.3654324845210710,
               0.1731355866586986,
               "—",
               "",
               "",
               "",
               ""
            ],
            [
               0.3164085016027908,
               0.4085883764016770,
               0.1491891944049131,
               0.5063517403316298,
               "—",
               "",
               "",
               "",
               ""
            ],
            [
               -0.2536454677540197,
               -0.2968224562491620,
               -0.1397602144043052,
               -0.3354218864784245,
               "—",
               "",
               "",
               "",
               ""
            ],
            [
               0.6574674533354788,
               0.6301189379013791,
               0.7196717870384499,
               0.6035545284435372,
               "—",
               "",
               "",
               "",
               ""
            ],
            [ 1.010385883041876, 1.0, 1.296087579928285, 1.0, "—", "", "", "", "" ],
            [
               0.1003759874689976,
               -0.2116290681248421,
               0.3057095423586337,
               0.2285019182194371,
               "—",
               "",
               "",
               "",
               ""
            ],
            [
               0.7014917309592845,
               0.4148414776954537,
               0.2327529143442839,
               0.3777068931667559,
               "—",
               "",
               "",
               "",
               ""
            ],
            [
               -0.3995448994137620,
               -0.6283582372191052,
               -0.2050673461774697,
               -0.2832519097180253,
               "—",
               "",
               "",
               "",
               ""
            ],
            [
               0.5542794352218079,
               0.2994781359746057,
               0.6856120557306532,
               0.6389697537883717,
               "—",
               "",
               "",
               "",
               ""
            ],
            [ 1.0, 1.0, 1.084224073606561, 1.0, "—", "", "", "", "" ],
            [
               -0.2470853356352666,
               -0.6217252769941098,
               -0.128320999926330,
               -0.2239965002471407,
               "—",
               "",
               "",
               "",
               ""
            ],
            [
               0.4185839207777755,
               0.2181216005963224,
               0.5893162120290166,
               0.5065419528262067,
               "—",
               "",
               "",
               "",
               ""
            ],
            [ 1.0, 1.023263829016366, 1.141883075659906, 1.0, "—", "", "", "", "" ],
            [ 17.0, 17.0, 17.0, 17.0, "—", "", "", "", "" ],
            [
               -0.07385302253669160,
               0.2023956343847186,
               0.1344071985834387,
               0.06195450148346569,
               0.4173440259416783,
               "—",
               "",
               "",
               ""
            ],
            [
               0.8018830959146459,
               0.4877292267821294,
               0.6468760013449637,
               0.8333552035014289,
               0.1376185444902591,
               "—",
               "",
               "",
               ""
            ],
            [
               -0.5816409813840020,
               -0.3676664567266614,
               -0.4265943256347954,
               -0.4845531290415423,
               -0.1454411104191622,
               "—",
               "",
               "",
               ""
            ],
            [
               0.4753531454243583,
               0.6618961153091218,
               0.6207208012623390,
               0.5736762399272715,
               0.7760741754105386,
               "—",
               "",
               "",
               ""
            ],
            [ 1.0, 1.0, 1.0, 1.0, 1.347866268056823, "—", "", "", "" ],
            [
               0.1070927382950834,
               0.1834408895703176,
               0.09040843280555905,
               -0.01098901098901099,
               0.3054945054945055,
               "—",
               "",
               "",
               ""
            ],
            [
               0.7155624011307811,
               0.5301721811379176,
               0.7585630608482576,
               0.9758283010479033,
               0.2877382390697336,
               "—",
               "",
               "",
               ""
            ],
            [
               -0.4489994574941287,
               -0.3845686725893165,
               -0.4623494461635795,
               -0.5384291784952291,
               -0.2686264173543567,
               "—",
               "",
               "",
               ""
            ],
            [
               0.6033870570387541,
               0.6506888609139140,
               0.5925633463461470,
               0.5226377539363621,
               0.7194577349045977,
               "—",
               "",
               "",
               ""
            ],
            [ 1.0, 1.0, 1.0, 1.0, 1.026344221082979, "—", "", "", "" ],
            [
               -0.3032921234458077,
               -0.3936668780723676,
               -0.3641161356626936,
               -0.4892047605667202,
               -0.1544091521649252,
               "—",
               "",
               "",
               ""
            ],
            [
               0.4881921888542174,
               0.5886438972721646,
               0.6323102294232982,
               0.5111827825447421,
               0.6599036576594306,
               "—",
               "",
               "",
               ""
            ],
            [ 1.0, 1.0, 1.0, 1.0, 1.083700158754408, "—", "", "", "" ],
            [ 14.0, 14.0, 14.0, 14.0, 14.0, "—", "", "", "" ],
            [
               0.2574349487754305,
               0.1576808201713037,
               0.01367670498697636,
               0.4490216094045610,
               0.5563869985656983,
               0.9062267905883674,
               "—",
               "",
               ""
            ],
            [
               0.3185080226458991,
               0.5455678514138365,
               0.9584512205813007,
               0.07059967497224424,
               0.02036663357777750,
               7.999341218272600e-006,
               "—",
               "",
               ""
            ],
            [
               -0.2547285996459523,
               -0.3494480779196835,
               -0.4700580519511642,
               -0.04032639458588256,
               0.1033917082247976,
               0.7235470666835548,
               "—",
               "",
               ""
            ],
            [
               0.6568095431896348,
               0.5933560448413833,
               0.4910932027921327,
               0.7646415278100706,
               0.8182197564064811,
               0.9702739649046868,
               "—",
               "",
               ""
            ],
            [
               1.009527760315388,
               1.0,
               1.0,
               1.965791106952440,
               4.638806249233258,
               3918.551812481783,
               "—",
               "",
               ""
            ],
            [
               0.2961188648508245,
               -0.1119317338636245,
               -0.02338461981247281,
               0.4679802955665024,
               0.5110580536520745,
               0.9868131868131869,
               "—",
               "",
               ""
            ],
            [
               0.2484807407141265,
               0.6688681221763796,
               0.9290146554101211,
               0.05816753109419789,
               0.03603229489350376,
               0.0,
               "—",
               "",
               ""
            ],
            [
               -0.2151473960697731,
               -0.5623238149566195,
               -0.4984272159567658,
               -0.01633982449903241,
               0.04031653570905590,
               0.9576348879214255,
               "—",
               "",
               ""
            ],
            [
               0.6799830196058305,
               0.3896774458004290,
               0.4624580335818387,
               0.7744306174147313,
               0.7961408646975043,
               0.9959371028575837,
               "—",
               "",
               ""
            ],
            [
               1.063290438783869,
               1.0,
               1.0,
               2.223463208914034,
               3.072124871038753,
               "∞",
               "—",
               "",
               ""
            ],
            [
               -0.06535667235924772,
               -0.4820481058495767,
               -0.3821193648641280,
               -0.06874974890506452,
               0.07806978210953019,
               0.8467327197311906,
               "—",
               "",
               ""
            ],
            [
               0.5470844332059811,
               0.2779829986941460,
               0.4121945528340528,
               0.7755166661982975,
               0.6506000692785874,
               1.065355192356722,
               "—",
               "",
               ""
            ],
            [
               1.098322167576452,
               1.0,
               1.0,
               2.411263983541664,
               2.723565302974019,
               7766215.915290517,
               "—",
               "",
               ""
            ],
            [ 17.0, 17.0, 17.0, 17.0, 17.0, 14.0, "—", "", "" ],
            [
               -0.2550630043308825,
               -0.02094221036568246,
               0.4173180972230369,
               0.4147713723500736,
               0.2273308917875271,
               0.2790534236171788,
               0.2772767416869610,
               "—",
               ""
            ],
            [
               0.3231438623093520,
               0.9364138228229416,
               0.09558511467944744,
               0.09783523014771743,
               0.3802230323867387,
               0.3339668149163559,
               0.2812719209210382,
               "—",
               ""
            ],
            [
               -0.6553636603634392,
               -0.4965884345673084,
               -0.07921594184128684,
               -0.08227568398036740,
               -0.2843876001274387,
               -0.2952392031980982,
               -0.2346387032451572,
               "—",
               ""
            ],
            [
               0.2571009786015541,
               0.4643768635493231,
               0.7479397853699964,
               0.7465797288590603,
               0.6382382933489336,
               0.7052182876480694,
               0.6687906923458236,
               "—",
               ""
            ],
            [
               1.007773083787620,
               1.0,
               1.639326995778048,
               1.617656103448520,
               1.0,
               1.004405207164258,
               1.031125373702788,
               "—",
               ""
            ],
            [
               -0.2033102223961579,
               0.07115288755425032,
               0.3148169740607249,
               0.2655973135470639,
               0.1700580675451670,
               0.2146064968863645,
               0.2631266408629052,
               "—",
               ""
            ],
            [
               0.4338350250454565,
               0.7861077141667976,
               0.2184170157961666,
               0.3028554624164150,
               0.5140533521577768,
               0.4612619950592035,
               0.3075441262835469,
               "—",
               ""
            ],
            [
               -0.6230687170193887,
               -0.4239920957264998,
               -0.1953938358748040,
               -0.2465173548323162,
               -0.3382330274223971,
               -0.3565746684938156,
               -0.2490106069369327,
               "—",
               ""
            ],
            [
               0.3073708183037431,
               0.5335506158138756,
               0.6909157352586726,
               0.6617627924475886,
               0.6015348654799659,
               0.6690087744959012,
               0.6602671306122768,
               "—",
               ""
            ],
            [
               1.0,
               1.0,
               1.107108434332222,
               1.016913692383146,
               1.0,
               1.0,
               1.014457655103335,
               "—",
               ""
            ],
            [
               -0.5086612969025448,
               -0.3285274852095355,
               -0.1698349511944164,
               -0.1593300837219701,
               -0.2897049332536455,
               -0.3661075020477709,
               -0.2432692632307298,
               "—",
               ""
            ],
            [
               0.1369153586761703,
               0.4493969254587803,
               0.6737104718384035,
               0.5257850078266879,
               0.4558006264481581,
               0.6826179929901175,
               0.6402620976775075,
               "—",
               ""
            ],
            [
               1.000786984492785,
               1.0,
               1.221472815423187,
               1.009757801587656,
               1.0,
               1.0,
               1.032692455740096,
               "—",
               ""
            ],
            [ 17.0, 17.0, 17.0, 17.0, 17.0, 14.0, 17.0, "—", "" ],
            [
               0.1655402546330346,
               0.08622014687231103,
               0.2649046672197820,
               0.5460365561800830,
               0.3505655066248353,
               0.2653715965894155,
               0.4127598632506967,
               0.6968532997473453,
               "—"
            ],
            [
               0.5254572590436184,
               0.7421328613953746,
               0.3041655982276577,
               0.02335532311100612,
               0.1677177167216551,
               0.3591694205068047,
               0.09963904851713450,
               0.001880124636897357,
               "—"
            ],
            [
               -0.3423434281656975,
               -0.4114767345147776,
               -0.2472170157367105,
               0.08866077657312475,
               -0.1564388028911422,
               -0.3086686815171449,
               -0.08468579027361479,
               0.3250957405475801,
               "—"
            ],
            [
               0.5985599644913974,
               0.5443080982766844,
               0.6613438056093722,
               0.8132453856719952,
               0.7113496518710560,
               0.6977126490026963,
               0.7455035358284406,
               0.8820613988778223,
               "—"
            ],
            [
               1.0,
               1.0,
               1.016205835231087,
               4.192629583178691,
               1.228494727138898,
               1.000282601804366,
               1.600953671072189,
               31.17504386740683,
               "—"
            ],
            [
               0.1428382575918127,
               0.1365153742795249,
               0.2674515425009814,
               0.5377045623613964,
               0.2490799495971036,
               0.1816222899341981,
               0.3621780155675613,
               0.6813392505905244,
               "—"
            ],
            [
               0.5844505182153161,
               0.6013565689725935,
               0.2993647749526643,
               0.02599967392043597,
               0.3350112025744195,
               0.5343279230831168,
               0.1531198112883906,
               0.002598354806576201,
               "—"
            ],
            [
               -0.3627080329702577,
               -0.3682952307460552,
               -0.2446417166602149,
               0.07694612984059120,
               -0.2630578300383431,
               -0.3861705637634689,
               -0.1434359289481080,
               0.2984225369280022,
               "—"
            ],
            [
               0.5834280831547145,
               0.5791584283508496,
               0.6628832124830275,
               0.8092124984746766,
               0.6517034475251853,
               0.6496027789268295,
               0.7178586832186353,
               0.8753293001308458,
               "—"
            ],
            [
               1.0,
               1.0,
               1.018882765454546,
               3.876893461138406,
               1.004132766017876,
               1.0,
               1.280317141949731,
               23.78374115002348,
               "—"
            ],
            [
               -0.2011255262085662,
               -0.2711609916346597,
               -0.1985953808787227,
               0.1318405097887856,
               -0.2043015866719191,
               -0.3757443055374429,
               -0.1107235255901003,
               0.2473746285069221,
               "—"
            ],
            [
               0.4574729622621102,
               0.4625884136626974,
               0.5371470782469305,
               0.6683725930815239,
               0.4934443198474509,
               0.6713706879582161,
               0.7570494932930426,
               0.8464087516221810,
               "—"
            ],
            [
               1.0,
               1.0,
               1.000250442908340,
               3.473197234682093,
               1.0,
               1.0,
               1.818319107198550,
               18.95100153663830,
               "—"
            ],
            [ 17.0, 17.0, 17.0, 17.0, 17.0, 14.0, 17.0, 17.0, "—" ]
         ],
         "error" : false,
         "errorMessage" : "",
         "expectedColumnCount" : 0,
         "expectedRowCount" : 0,
         "footnotes" : [
            {
               "cols" : [ "JaspColumn_.9._Encoded_kendall_estimate" ],
               "rows" : [ "JaspColumn_.4._Encoded" ],
               "symbol" : "*",
               "text" : ""
            },
            {
               "cols" : [ "JaspColumn_.9._Encoded_pearson_estimate" ],
               "rows" : [ "JaspColumn_.4._Encoded" ],
               "symbol" : "*",
               "text" : ""
            },
            {
               "cols" : [ "JaspColumn_.9._Encoded_spearman_estimate" ],
               "rows" : [ "JaspColumn_.4._Encoded" ],
               "symbol" : "*",
               "text" : ""
            },
            {
               "cols" : [ "JaspColumn_.7._Encoded_kendall_estimate" ],
               "rows" : [ "JaspColumn_.5._Encoded" ],
               "symbol" : "*",
               "text" : ""
            },
            {
               "cols" : [ "JaspColumn_.7._Encoded_pearson_estimate" ],
               "rows" : [ "JaspColumn_.5._Encoded" ],
               "symbol" : "*",
               "text" : ""
            },
            {
               "cols" : [ "JaspColumn_.7._Encoded_spearman_estimate" ],
               "rows" : [ "JaspColumn_.5._Encoded" ],
               "symbol" : "*",
               "text" : ""
            },
            {
               "cols" : [ "JaspColumn_.9._Encoded_kendall_estimate" ],
               "rows" : [ "JaspColumn_.8._Encoded" ],
               "symbol" : "**",
               "text" : ""
            },
            {
               "cols" : [ "JaspColumn_.9._Encoded_pearson_estimate" ],
               "rows" : [ "JaspColumn_.8._Encoded" ],
               "symbol" : "**",
               "text" : ""
            },
            {
               "cols" : [ "JaspColumn_.9._Encoded_spearman_estimate" ],
               "rows" : [ "JaspColumn_.8._Encoded" ],
               "symbol" : "**",
               "text" : ""
            },
            {
               "cols" : [ "JaspColumn_.7._Encoded_kendall_estimate" ],
               "rows" : [ "JaspColumn_.6._Encoded" ],
               "symbol" : "***",
               "text" : ""
            },
            {
               "cols" : [ "JaspColumn_.7._Encoded_pearson_estimate" ],
               "rows" : [ "JaspColumn_.6._Encoded" ],
               "symbol" : "***",
               "text" : ""
            },
            {
               "cols" : [ "JaspColumn_.7._Encoded_spearman_estimate" ],
               "rows" : [ "JaspColumn_.6._Encoded" ],
               "symbol" : "***",
               "text" : ""
            },
            {
               "cols" : null,
               "rows" : null,
               "symbol" : "*",
               "text" : "p < .05, ** p < .01, *** p < .001"
            }
         ],
         "messages" : [],
         "name" : "mainTable",
         "optionMustBe" : {
            "VovkSellkeMPR" : false,
            "conditioningVariables" : [],
            "confidenceIntervals" : false,
            "confidenceIntervalsInterval" : 0.950,
            "displayPairwise" : false,
            "flagSignificant" : true,
            "hypothesis" : "correlated",
            "kendallsTauB" : true,
            "missingValues" : "excludePairwise",
            "pearson" : false,
            "reportSignificance" : true,
            "sampleSize" : false,
            "spearman" : false,
            "variables" : [
               "Number of living snail",
               "Canopy Cover (%)",
               "Leaf litters thickness (cm)",
               "Elevation (meters)",
               "Aspect \n(counterclockwise in degrees from 0 (due north) to 360 (again due north))",
               "Ruggedness Index",
               "Slope (in degrees)",
               "Total identified vascular plant individual for each plot",
               "Total identified vascular species for each plot"
            ]
         },
         "optionMustContain" : {},
         "position" : 1,
         "rowNames" : {
            "citations" : [],
            "error" : false,
            "errorMessage" : "",
            "fields" : {},
            "listType" : "string",
            "messages" : [],
            "name" : "",
            "optionMustBe" : {},
            "optionMustContain" : {},
            "position" : 9999,
            "rows" : [
               "JaspColumn_.1._Encoded",
               "JaspColumn_.2._Encoded",
               "JaspColumn_.3._Encoded",
               "JaspColumn_.4._Encoded",
               "JaspColumn_.5._Encoded",
               "JaspColumn_.6._Encoded",
               "JaspColumn_.7._Encoded",
               "JaspColumn_.8._Encoded",
               "JaspColumn_.9._Encoded"
            ],
            "title" : "rowNames",
            "type" : "list"
         },
         "rowTitles" : {
            "citations" : [],
            "error" : false,
            "errorMessage" : "",
            "fields" : {},
            "listType" : "string",
            "messages" : [],
            "name" : "",
            "optionMustBe" : {},
            "optionMustContain" : {},
            "position" : 9999,
            "rows" : [],
            "title" : "rowTitles",
            "type" : "list"
         },
         "showSpecifiedColumnsOnly" : true,
         "specifiedColumns" : [
            "JaspColumn_.1._Encoded_kendall_estimate",
            "JaspColumn_.1._Encoded_kendall_p.value",
            "JaspColumn_.2._Encoded_kendall_estimate",
            "JaspColumn_.2._Encoded_kendall_p.value",
            "JaspColumn_.3._Encoded_kendall_estimate",
            "JaspColumn_.3._Encoded_kendall_p.value",
            "JaspColumn_.4._Encoded_kendall_estimate",
            "JaspColumn_.4._Encoded_kendall_p.value",
            "JaspColumn_.5._Encoded_kendall_estimate",
            "JaspColumn_.5._Encoded_kendall_p.value",
            "JaspColumn_.6._Encoded_kendall_estimate",
            "JaspColumn_.6._Encoded_kendall_p.value",
            "JaspColumn_.7._Encoded_kendall_estimate",
            "JaspColumn_.7._Encoded_kendall_p.value",
            "JaspColumn_.8._Encoded_kendall_estimate",
            "JaspColumn_.8._Encoded_kendall_p.value",
            "JaspColumn_.9._Encoded_kendall_estimate",
            "JaspColumn_.9._Encoded_kendall_p.value",
            "var1"
         ],
         "status" : "complete",
         "title" : "Kendall's Tau Correlations",
         "transposeTable" : true,
         "transposeWithOvertitle" : false,
         "type" : "table"
      },
      "results" : {
         "citations" : [],
         "environmentName" : "state_125",
         "error" : false,
         "errorMessage" : "",
         "messages" : [],
         "name" : "results",
         "optionMustBe" : {
            "conditioningVariables" : [],
            "confidenceIntervalsInterval" : 0.950,
            "hypothesis" : "correlated",
            "missingValues" : "excludePairwise",
            "variables" : [
               "Number of living snail",
               "Canopy Cover (%)",
               "Leaf litters thickness (cm)",
               "Elevation (meters)",
               "Aspect \n(counterclockwise in degrees from 0 (due north) to 360 (again due north))",
               "Ruggedness Index",
               "Slope (in degrees)",
               "Total identified vascular plant individual for each plot",
               "Total identified vascular species for each plot"
            ]
         },
         "optionMustContain" : {},
         "position" : 9999,
         "title" : "",
         "type" : "state"
      }
   },
   "data_order" : {
      "assumptionsContainer" : 81,
      "corrPlot" : 82,
      "heatmaps" : 83,
      "mainTable" : 0,
      "results" : 22
   },
   "error" : false,
   "errorMessage" : "",
   "messages" : [],
   "name" : "",
   "optionMustBe" : {},
   "optionMustContain" : {},
   "options" : {
      ".meta" : {
         "conditioningVariables" : {
            "containsColumn" : true
         },
         "variables" : {
            "containsColumn" : true
         }
      },
      "VovkSellkeMPR" : false,
      "conditioningVariables" : [],
      "confidenceIntervals" : false,
      "confidenceIntervalsInterval" : 0.950,
      "crossProducts" : false,
      "displayPairwise" : false,
      "flagSignificant" : true,
      "hypothesis" : "correlated",
      "kendallsTauB" : true,
      "meansAndStdDev" : false,
      "missingValues" : "excludePairwise",
      "multivariateEnergy" : false,
      "multivariateMardia" : false,
      "multivariateRoyston" : false,
      "multivariateShapiro" : true,
      "pairwiseEnergy" : false,
      "pairwiseMardia" : false,
      "pairwiseRoyston" : false,
      "pairwiseShapiro" : false,
      "pearson" : false,
      "plotCorrelationMatrix" : true,
      "plotDensities" : false,
      "plotHeatmap" : true,
      "plotHeight" : 320,
      "plotStatistics" : false,
      "plotWidth" : 480,
      "reportSignificance" : true,
      "sampleSize" : false,
      "spearman" : false,
      "variables" : [
         "Number of living snail",
         "Canopy Cover (%)",
         "Leaf litters thickness (cm)",
         "Elevation (meters)",
         "Aspect \n(counterclockwise in degrees from 0 (due north) to 360 (again due north))",
         "Ruggedness Index",
         "Slope (in degrees)",
         "Total identified vascular plant individual for each plot",
         "Total identified vascular species for each plot"
      ]
   },
   "order_increment" : 84,
   "position" : 9999,
   "relativePathKeep" : "resources/0/state",
   "title" : "Correlation",
   "type" : "results"
}
