# Supplementary material for: Distribution and abundance of the land snail Pollicaria elephas (Gastropoda: Pupinidae) in limestone habitats in Perak, Malaysia
Source: PeerJ. 2021 Jul 28;9:e11886. doi: 10.7717/peerj.11886 (PMC8325424; doi:10.7717/peerj.11886)
Supplement: Supplemental Information 3 — The dataset and the output of the analysis can be viewed by using JASP software version 0.12.2 (JASP Team, 2020). [file peerj-09-11886-s003.jasp › resources/1/jaspResults.json]

{
   "citations" : [ "JASP Team (2020). JASP (Version 0.12.2) [Computer software]." ],
   "data" : {
      "corBayesTable" : {
         "citations" : [
            "van Doorn, J.B., Ly, A., Marsman, M. & Wagenmakers, E.-J. (2018). Bayesian Inference for Kendallâ€™s Rank Correlation Coefficient. The American Statistician, 72(4), 303-308.",
            "van Doorn, J.B., Ly, A., Marsman, M., & Wagenmakers, E.-J. (2019). Bayesian Estimation of Kendallâ€™s tau Using a Latent Normal Approach. Statistics and Probability Letters, 145, 268-272."
         ],
         "colCombines" : {
            "citations" : [],
            "error" : false,
            "errorMessage" : "",
            "fields" : {
               "variable" : true
            },
            "listType" : "bool",
            "messages" : [],
            "name" : "",
            "optionMustBe" : {},
            "optionMustContain" : {},
            "position" : 9999,
            "rows" : [],
            "title" : "",
            "type" : "list"
         },
         "colFormats" : {
            "citations" : [],
            "error" : false,
            "errorMessage" : "",
            "fields" : {
               "Aspect \n(counterclockwise in degrees from 0 (due north) to 360 (again due north))" : "sf:4;dp:3",
               "Canopy Cover (%)" : "sf:4;dp:3",
               "Elevation (meters)" : "sf:4;dp:3",
               "Leaf litters thickness (cm)" : "sf:4;dp:3",
               "Number of living snail" : "sf:4;dp:3",
               "Ruggedness Index" : "sf:4;dp:3",
               "Slope (in degrees)" : "sf:4;dp:3",
               "Total identified vascular plant individual for each plot" : "sf:4;dp:3",
               "Total identified vascular species for each plot" : "sf:4;dp:3"
            },
            "listType" : "string",
            "messages" : [],
            "name" : "",
            "optionMustBe" : {},
            "optionMustContain" : {},
            "position" : 9999,
            "rows" : [],
            "title" : "colFormats",
            "type" : "list"
         },
         "colNames" : {
            "citations" : [],
            "error" : false,
            "errorMessage" : "",
            "fields" : {},
            "listType" : "string",
            "messages" : [],
            "name" : "",
            "optionMustBe" : {},
            "optionMustContain" : {},
            "position" : 9999,
            "rows" : [
               "variable",
               "itemColumn",
               "Number of living snail",
               "Canopy Cover (%)",
               "Leaf litters thickness (cm)",
               "Elevation (meters)",
               "Aspect \n(counterclockwise in degrees from 0 (due north) to 360 (again due north))",
               "Ruggedness Index",
               "Slope (in degrees)",
               "Total identified vascular plant individual for each plot",
               "Total identified vascular species for each plot",
               ".isNewGroup"
            ],
            "title" : "colNames",
            "type" : "list"
         },
         "colOvertitles" : {
            "citations" : [],
            "error" : false,
            "errorMessage" : "",
            "fields" : {},
            "listType" : "string",
            "messages" : [],
            "name" : "",
            "optionMustBe" : {},
            "optionMustContain" : {},
            "position" : 9999,
            "rows" : [],
            "title" : "colOvertitles",
            "type" : "list"
         },
         "colRowCombinations" : [],
         "colTitles" : {
            "citations" : [],
            "error" : false,
            "errorMessage" : "",
            "fields" : {
               "Aspect \n(counterclockwise in degrees from 0 (due north) to 360 (again due north))" : "Aspect \n(counterclockwise in degrees from 0 (due north) to 360 (again due north))",
               "Canopy Cover (%)" : "Canopy Cover (%)",
               "Elevation (meters)" : "Elevation (meters)",
               "Leaf litters thickness (cm)" : "Leaf litters thickness (cm)",
               "Number of living snail" : "Number of living snail",
               "Ruggedness Index" : "Ruggedness Index",
               "Slope (in degrees)" : "Slope (in degrees)",
               "Total identified vascular plant individual for each plot" : "Total identified vascular plant individual for each plot",
               "Total identified vascular species for each plot" : "Total identified vascular species for each plot",
               "itemColumn" : "",
               "variable" : "Variable"
            },
            "listType" : "string",
            "messages" : [],
            "name" : "",
            "optionMustBe" : {},
            "optionMustContain" : {},
            "position" : 9999,
            "rows" : [],
            "title" : "colTitles",
            "type" : "list"
         },
         "colTypes" : {
            "citations" : [],
            "error" : false,
            "errorMessage" : "",
            "fields" : {
               "Aspect \n(counterclockwise in degrees from 0 (due north) to 360 (again due north))" : "number",
               "Canopy Cover (%)" : "number",
               "Elevation (meters)" : "number",
               "Leaf litters thickness (cm)" : "number",
               "Number of living snail" : "number",
               "Ruggedness Index" : "number",
               "Slope (in degrees)" : "number",
               "Total identified vascular plant individual for each plot" : "number",
               "Total identified vascular species for each plot" : "number",
               "itemColumn" : "string",
               "variable" : "string"
            },
            "listType" : "string",
            "messages" : [],
            "name" : "",
            "optionMustBe" : {},
            "optionMustContain" : {},
            "position" : 9999,
            "rows" : [],
            "title" : "colTypes",
            "type" : "list"
         },
         "data" : [
            [
               "1. Number of living snail",
               "",
               "2. Canopy Cover (%)",
               "",
               "3. Leaf litters thickness (cm)",
               "",
               "4. Elevation (meters)",
               "",
               "5. Aspect \n(counterclockwise in degrees from 0 (due north) to 360 (again due north))",
               "",
               "6. Ruggedness Index",
               "",
               "7. Slope (in degrees)",
               "",
               "8. Total identified vascular plant individual for each plot",
               "",
               "9. Total identified vascular species for each plot",
               ""
            ],
            [
               "Kendall's tau",
               "BF₁₀",
               "Kendall's tau",
               "BF₁₀",
               "Kendall's tau",
               "BF₁₀",
               "Kendall's tau",
               "BF₁₀",
               "Kendall's tau",
               "BF₁₀",
               "Kendall's tau",
               "BF₁₀",
               "Kendall's tau",
               "BF₁₀",
               "Kendall's tau",
               "BF₁₀",
               "Kendall's tau",
               "BF₁₀"
            ],
            [
               "—",
               "—",
               0.2614881801842454,
               0.8395860978669980,
               0.1541528834709547,
               0.4367897704327660,
               0.1830565491217587,
               0.5038794675045596,
               0.08574929257125442,
               0.3433419475775309,
               0.09245003270420485,
               0.3719279763729516,
               0.2408638804233667,
               0.7214662312395786,
               -0.1858729691131873,
               0.5116115773733234,
               0.1281737180267720,
               0.3922431831177077
            ],
            [
               null,
               null,
               "—",
               "—",
               -0.07652441518328654,
               0.3358814638151261,
               -0.2380759583480025,
               0.7075009340085738,
               -0.2018018381988937,
               0.5600658860445002,
               0.09748850959989851,
               0.3760191400484519,
               -0.1020325535777154,
               0.3590980124948723,
               0.06043472012462243,
               0.3251921075374968,
               0.09571371101401882,
               0.3525740502124653
            ],
            [
               null,
               null,
               null,
               null,
               "—",
               "—",
               0.0,
               0.3082169590992392,
               0.2304976060513433,
               0.6716579987783774,
               0.1340970468803022,
               0.4142748126544794,
               0.01503759398496241,
               0.3092418066003371,
               0.2519377603219936,
               0.7814566719925409,
               0.1692758486841039,
               0.4692640264068394
            ],
            [
               null,
               null,
               null,
               null,
               null,
               null,
               "—",
               "—",
               0.1412727262895330,
               0.4130837748107992,
               0.01098901098901099,
               0.3377654052468245,
               0.3533834586466165,
               1.916643068271042,
               0.1832274620523589,
               0.5043420069036776,
               0.4001065514351547,
               3.201170402476034
            ],
            [
               null,
               null,
               null,
               null,
               null,
               null,
               null,
               null,
               "—",
               "—",
               0.2527472527472527,
               0.6994231128944920,
               0.3643349256940588,
               2.149401326071524,
               0.08304784659725625,
               0.3410520379561481,
               0.1445713665877659,
               0.4188357342663953
            ],
            [
               null,
               null,
               null,
               null,
               null,
               null,
               null,
               null,
               null,
               null,
               "—",
               "—",
               0.9560439560439561,
               7595.004101764410,
               0.1582552454711733,
               0.4490835607884376,
               0.1478131912103866,
               0.4329855312420499
            ],
            [
               null,
               null,
               null,
               null,
               null,
               null,
               null,
               null,
               null,
               null,
               null,
               null,
               "—",
               "—",
               0.1984964172233888,
               0.5493127204460434,
               0.3231629838514711,
               1.422191864373735
            ],
            [
               null,
               null,
               null,
               null,
               null,
               null,
               null,
               null,
               null,
               null,
               null,
               null,
               null,
               null,
               "—",
               "—",
               0.5468916900645515,
               23.97906861125105
            ],
            [
               null,
               null,
               null,
               null,
               null,
               null,
               null,
               null,
               null,
               null,
               null,
               null,
               null,
               null,
               null,
               null,
               "—",
               "—"
            ],
            [
               true,
               false,
               true,
               false,
               true,
               false,
               true,
               false,
               true,
               false,
               true,
               false,
               true,
               false,
               true,
               false,
               true,
               false
            ]
         ],
         "error" : false,
         "errorMessage" : "",
         "expectedColumnCount" : 11,
         "expectedRowCount" : 18,
         "footnotes" : [
            {
               "cols" : [ "Total identified vascular plant individual for each plot" ],
               "rows" : [ "Total identified vascular species for each plotkendallstat" ],
               "symbol" : "*",
               "text" : ""
            },
            {
               "cols" : [ "Ruggedness Index" ],
               "rows" : [ "Slope (in degrees)kendallstat" ],
               "symbol" : "***",
               "text" : ""
            },
            {
               "cols" : null,
               "rows" : null,
               "symbol" : "*",
               "text" : " BF₁₀  > 10, ** BF₁₀  > 30, *** BF₁₀  > 100"
            }
         ],
         "messages" : [],
         "name" : "corBayesTable",
         "optionMustBe" : {
            "alternative" : "two.sided",
            "bayesFactorType" : "BF10",
            "ci" : false,
            "ciValue" : 0.950,
            "displayPairwise" : false,
            "flagSupported" : true,
            "kappa" : 1.0,
            "kendall" : true,
            "missingValues" : "excludePairwise",
            "pearson" : false,
            "posteriorMedian" : false,
            "reportBayesFactors" : true,
            "reportN" : false,
            "seed" : 1,
            "setSeed" : false,
            "spearman" : false,
            "variables" : [
               "Number of living snail",
               "Canopy Cover (%)",
               "Leaf litters thickness (cm)",
               "Elevation (meters)",
               "Aspect \n(counterclockwise in degrees from 0 (due north) to 360 (again due north))",
               "Ruggedness Index",
               "Slope (in degrees)",
               "Total identified vascular plant individual for each plot",
               "Total identified vascular species for each plot"
            ]
         },
         "optionMustContain" : {},
         "position" : 1,
         "rowNames" : {
            "citations" : [],
            "error" : false,
            "errorMessage" : "",
            "fields" : {},
            "listType" : "string",
            "messages" : [],
            "name" : "",
            "optionMustBe" : {},
            "optionMustContain" : {},
            "position" : 9999,
            "rows" : [
               "Number of living snailkendallstat",
               "Number of living snailkendallbf",
               "Canopy Cover (%)kendallstat",
               "Canopy Cover (%)kendallbf",
               "Leaf litters thickness (cm)kendallstat",
               "Leaf litters thickness (cm)kendallbf",
               "Elevation (meters)kendallstat",
               "Elevation (meters)kendallbf",
               "Aspect \n(counterclockwise in degrees from 0 (due north) to 360 (again due north))kendallstat",
               "Aspect \n(counterclockwise in degrees from 0 (due north) to 360 (again due north))kendallbf",
               "Ruggedness Indexkendallstat",
               "Ruggedness Indexkendallbf",
               "Slope (in degrees)kendallstat",
               "Slope (in degrees)kendallbf",
               "Total identified vascular plant individual for each plotkendallstat",
               "Total identified vascular plant individual for each plotkendallbf",
               "Total identified vascular species for each plotkendallstat",
               "Total identified vascular species for each plotkendallbf"
            ],
            "title" : "rowNames",
            "type" : "list"
         },
         "rowTitles" : {
            "citations" : [],
            "error" : false,
            "errorMessage" : "",
            "fields" : {},
            "listType" : "string",
            "messages" : [],
            "name" : "",
            "optionMustBe" : {},
            "optionMustContain" : {},
            "position" : 9999,
            "rows" : [],
            "title" : "rowTitles",
            "type" : "list"
         },
         "showSpecifiedColumnsOnly" : true,
         "specifiedColumns" : [
            "Aspect \n(counterclockwise in degrees from 0 (due north) to 360 (again due north))",
            "Canopy Cover (%)",
            "Elevation (meters)",
            "Leaf litters thickness (cm)",
            "Number of living snail",
            "Ruggedness Index",
            "Slope (in degrees)",
            "Total identified vascular plant individual for each plot",
            "Total identified vascular species for each plot",
            "itemColumn",
            "variable"
         ],
         "status" : "complete",
         "title" : "Bayesian Kendall's Tau Correlations",
         "transposeTable" : false,
         "transposeWithOvertitle" : false,
         "type" : "table"
      },
      "corModel" : {
         "citations" : [],
         "environmentName" : "state_131",
         "error" : false,
         "errorMessage" : "",
         "messages" : [],
         "name" : "corModel",
         "optionMustBe" : {
            "ciValue" : 0.950,
            "kappa" : 1.0,
            "missingValues" : "excludePairwise",
            "seed" : 1,
            "setSeed" : false,
            "variables" : [
               "Number of living snail",
               "Canopy Cover (%)",
               "Leaf litters thickness (cm)",
               "Elevation (meters)",
               "Aspect \n(counterclockwise in degrees from 0 (due north) to 360 (again due north))",
               "Ruggedness Index",
               "Slope (in degrees)",
               "Total identified vascular plant individual for each plot",
               "Total identified vascular species for each plot"
            ]
         },
         "optionMustContain" : {},
         "position" : 9999,
         "title" : "",
         "type" : "state"
      },
      "pairsPlotCollection" : {
         "citations" : [],
         "data" : {
            "Aspect \n(counterclockwise in degrees from 0 (due north) to 360 (again due north))-Number of living snail" : {
               "citations" : [],
               "data" : {
                  "plotBfRobustness" : {
                     "aspectRatio" : 0.0,
                     "citations" : [],
                     "editOptions" : null,
                     "environmentName" : "plot_159",
                     "error" : false,
                     "errorMessage" : "",
                     "filePathPng" : "resources/1/_15_t1656712859.png",
                     "height" : 400,
                     "messages" : [],
                     "name" : "plotBfRobustness",
                     "optionMustBe" : {
                        "alternative" : "two.sided",
                        "bayesFactorType" : "BF10",
                        "kappa" : 1.0,
                        "pairsMethod" : "kendall",
                        "plotBfRobustness" : true,
                        "plotBfRobustnessAddInfo" : true,
                        "seed" : 1,
                        "setSeed" : false
                     },
                     "optionMustContain" : {},
                     "position" : 3,
                     "revision" : 0,
                     "status" : "complete",
                     "title" : "Bayes Factor Robustness Check",
                     "type" : "plot",
                     "width" : 530
                  },
                  "plotScatter" : {
                     "aspectRatio" : 0.0,
                     "citations" : [],
                     "editOptions" : {
                        "xAxis" : {
                           "settings" : {
                              "breaks" : [ 6, 8, 10, 12, 14, 16, 18 ],
                              "expand" : [ 0.050, 0, 0.050, 0 ],
                              "labels" : [ "6", "8", "10", "12", "14", "16", "18" ],
                              "title" : "Number of living snail"
                           },
                           "type" : "ScaleContinuous"
                        },
                        "yAxis" : {
                           "settings" : {
                              "breaks" : [ 0, 5, 10, 15, 20 ],
                              "expand" : [ 0.050, 0, 0.050, 0 ],
                              "labels" : [ "0", "5", "10", "15", "20" ],
                              "title" : "Aspect \n(counterclockwise in degrees from 0 (due north) to 360 (again due north))"
                           },
                           "type" : "ScaleContinuous"
                        }
                     },
                     "environmentName" : "plot_75",
                     "error" : false,
                     "errorMessage" : "",
                     "filePathPng" : "resources/1/_7_t1656666488.png",
                     "height" : 400,
                     "messages" : [],
                     "name" : "plotScatter",
                     "optionMustBe" : {
                        "plotScatter" : true,
                        "plotScatterAddInfo" : false
                     },
                     "optionMustContain" : {},
                     "position" : 1,
                     "revision" : 0,
                     "status" : "complete",
                     "title" : "Scatterplot",
                     "type" : "plot",
                     "width" : 530
                  }
               },
               "data_order" : {
                  "plotBfRobustness" : 1,
                  "plotScatter" : 0
               },
               "error" : false,
               "errorMessage" : "",
               "messages" : [],
               "name" : "Aspect \n(counterclockwise in degrees from 0 (due north) to 360 (again due north))-Number of living snail",
               "optionMustBe" : {},
               "optionMustContain" : {
                  "pairs" : [
                     "Number of living snail",
                     "Aspect \n(counterclockwise in degrees from 0 (due north) to 360 (again due north))"
                  ]
               },
               "order_increment" : 2,
               "position" : 9999,
               "title" : "Number of living snail - Aspect \n(counterclockwise in degrees from 0 (due north) to 360 (again due north))",
               "type" : "container"
            },
            "Canopy Cover (%)-Number of living snail" : {
               "citations" : [],
               "data" : {
                  "plotBfRobustness" : {
                     "aspectRatio" : 0.0,
                     "citations" : [],
                     "editOptions" : null,
                     "environmentName" : "plot_156",
                     "error" : false,
                     "errorMessage" : "",
                     "filePathPng" : "resources/1/_12_t1656709929.png",
                     "height" : 400,
                     "messages" : [],
                     "name" : "plotBfRobustness",
                     "optionMustBe" : {
                        "alternative" : "two.sided",
                        "bayesFactorType" : "BF10",
                        "kappa" : 1.0,
                        "pairsMethod" : "kendall",
                        "plotBfRobustness" : true,
                        "plotBfRobustnessAddInfo" : true,
                        "seed" : 1,
                        "setSeed" : false
                     },
                     "optionMustContain" : {},
                     "position" : 3,
                     "revision" : 0,
                     "status" : "complete",
                     "title" : "Bayes Factor Robustness Check",
                     "type" : "plot",
                     "width" : 530
                  },
                  "plotScatter" : {
                     "aspectRatio" : 0.0,
                     "citations" : [],
                     "editOptions" : {
                        "xAxis" : {
                           "settings" : {
                              "breaks" : [ 6, 8, 10, 12, 14, 16, 18 ],
                              "expand" : [ 0.050, 0, 0.050, 0 ],
                              "labels" : [ "6", "8", "10", "12", "14", "16", "18" ],
                              "title" : "Number of living snail"
                           },
                           "type" : "ScaleContinuous"
                        },
                        "yAxis" : {
                           "settings" : {
                              "breaks" : [ 0, 2, 4, 6, 8, 10, 12, 14 ],
                              "expand" : [ 0.050, 0, 0.050, 0 ],
                              "labels" : [ "0", "2", "4", "6", "8", "10", "12", "14" ],
                              "title" : "Canopy Cover (%)"
                           },
                           "type" : "ScaleContinuous"
                        }
                     },
                     "environmentName" : "plot_60",
                     "error" : false,
                     "errorMessage" : "",
                     "filePathPng" : "resources/1/_4_t1656657073.png",
                     "height" : 400,
                     "messages" : [],
                     "name" : "plotScatter",
                     "optionMustBe" : {
                        "plotScatter" : true,
                        "plotScatterAddInfo" : false
                     },
                     "optionMustContain" : {},
                     "position" : 1,
                     "revision" : 0,
                     "status" : "complete",
                     "title" : "Scatterplot",
                     "type" : "plot",
                     "width" : 530
                  }
               },
               "data_order" : {
                  "plotBfRobustness" : 1,
                  "plotScatter" : 0
               },
               "error" : false,
               "errorMessage" : "",
               "messages" : [],
               "name" : "Canopy Cover (%)-Number of living snail",
               "optionMustBe" : {},
               "optionMustContain" : {
                  "pairs" : [ "Number of living snail", "Canopy Cover (%)" ]
               },
               "order_increment" : 2,
               "position" : 9999,
               "title" : "Number of living snail - Canopy Cover (%)",
               "type" : "container"
            },
            "Elevation (meters)-Number of living snail" : {
               "citations" : [],
               "data" : {
                  "plotBfRobustness" : {
                     "aspectRatio" : 0.0,
                     "citations" : [],
                     "editOptions" : null,
                     "environmentName" : "plot_158",
                     "error" : false,
                     "errorMessage" : "",
                     "filePathPng" : "resources/1/_14_t1656712172.png",
                     "height" : 400,
                     "messages" : [],
                     "name" : "plotBfRobustness",
                     "optionMustBe" : {
                        "alternative" : "two.sided",
                        "bayesFactorType" : "BF10",
                        "kappa" : 1.0,
                        "pairsMethod" : "kendall",
                        "plotBfRobustness" : true,
                        "plotBfRobustnessAddInfo" : true,
                        "seed" : 1,
                        "setSeed" : false
                     },
                     "optionMustContain" : {},
                     "position" : 3,
                     "revision" : 0,
                     "status" : "complete",
                     "title" : "Bayes Factor Robustness Check",
                     "type" : "plot",
                     "width" : 530
                  },
                  "plotScatter" : {
                     "aspectRatio" : 0.0,
                     "citations" : [],
                     "editOptions" : {
                        "xAxis" : {
                           "settings" : {
                              "breaks" : [ 6, 8, 10, 12, 14, 16, 18 ],
                              "expand" : [ 0.050, 0, 0.050, 0 ],
                              "labels" : [ "6", "8", "10", "12", "14", "16", "18" ],
                              "title" : "Number of living snail"
                           },
                           "type" : "ScaleContinuous"
                        },
                        "yAxis" : {
                           "settings" : {
                              "breaks" : [ 0, 5, 10, 15, 20 ],
                              "expand" : [ 0.050, 0, 0.050, 0 ],
                              "labels" : [ "0", "5", "10", "15", "20" ],
                              "title" : "Elevation (meters)"
                           },
                           "type" : "ScaleContinuous"
                        }
                     },
                     "environmentName" : "plot_68",
                     "error" : false,
                     "errorMessage" : "",
                     "filePathPng" : "resources/1/_6_t1656662020.png",
                     "height" : 400,
                     "messages" : [],
                     "name" : "plotScatter",
                     "optionMustBe" : {
                        "plotScatter" : true,
                        "plotScatterAddInfo" : false
                     },
                     "optionMustContain" : {},
                     "position" : 1,
                     "revision" : 0,
                     "status" : "complete",
                     "title" : "Scatterplot",
                     "type" : "plot",
                     "width" : 530
                  }
               },
               "data_order" : {
                  "plotBfRobustness" : 1,
                  "plotScatter" : 0
               },
               "error" : false,
               "errorMessage" : "",
               "messages" : [],
               "name" : "Elevation (meters)-Number of living snail",
               "optionMustBe" : {},
               "optionMustContain" : {
                  "pairs" : [ "Number of living snail", "Elevation (meters)" ]
               },
               "order_increment" : 2,
               "position" : 9999,
               "title" : "Number of living snail - Elevation (meters)",
               "type" : "container"
            },
            "Leaf litters thickness (cm)-Number of living snail" : {
               "citations" : [],
               "data" : {
                  "plotBfRobustness" : {
                     "aspectRatio" : 0.0,
                     "citations" : [],
                     "editOptions" : null,
                     "environmentName" : "plot_157",
                     "error" : false,
                     "errorMessage" : "",
                     "filePathPng" : "resources/1/_13_t1656711134.png",
                     "height" : 400,
                     "messages" : [],
                     "name" : "plotBfRobustness",
                     "optionMustBe" : {
                        "alternative" : "two.sided",
                        "bayesFactorType" : "BF10",
                        "kappa" : 1.0,
                        "pairsMethod" : "kendall",
                        "plotBfRobustness" : true,
                        "plotBfRobustnessAddInfo" : true,
                        "seed" : 1,
                        "setSeed" : false
                     },
                     "optionMustContain" : {},
                     "position" : 3,
                     "revision" : 0,
                     "status" : "complete",
                     "title" : "Bayes Factor Robustness Check",
                     "type" : "plot",
                     "width" : 530
                  },
                  "plotScatter" : {
                     "aspectRatio" : 0.0,
                     "citations" : [],
                     "editOptions" : {
                        "xAxis" : {
                           "settings" : {
                              "breaks" : [ 6, 8, 10, 12, 14, 16, 18 ],
                              "expand" : [ 0.050, 0, 0.050, 0 ],
                              "labels" : [ "6", "8", "10", "12", "14", "16", "18" ],
                              "title" : "Number of living snail"
                           },
                           "type" : "ScaleContinuous"
                        },
                        "yAxis" : {
                           "settings" : {
                              "breaks" : [ 0, 5, 10, 15, 20 ],
                              "expand" : [ 0.050, 0, 0.050, 0 ],
                              "labels" : [ "0", "5", "10", "15", "20" ],
                              "title" : "Leaf litters thickness (cm)"
                           },
                           "type" : "ScaleContinuous"
                        }
                     },
                     "environmentName" : "plot_63",
                     "error" : false,
                     "errorMessage" : "",
                     "filePathPng" : "resources/1/_5_t1656659804.png",
                     "height" : 400,
                     "messages" : [],
                     "name" : "plotScatter",
                     "optionMustBe" : {
                        "plotScatter" : true,
                        "plotScatterAddInfo" : false
                     },
                     "optionMustContain" : {},
                     "position" : 1,
                     "revision" : 0,
                     "status" : "complete",
                     "title" : "Scatterplot",
                     "type" : "plot",
                     "width" : 530
                  }
               },
               "data_order" : {
                  "plotBfRobustness" : 1,
                  "plotScatter" : 0
               },
               "error" : false,
               "errorMessage" : "",
               "messages" : [],
               "name" : "Leaf litters thickness (cm)-Number of living snail",
               "optionMustBe" : {},
               "optionMustContain" : {
                  "pairs" : [ "Number of living snail", "Leaf litters thickness (cm)" ]
               },
               "order_increment" : 2,
               "position" : 9999,
               "title" : "Number of living snail - Leaf litters thickness (cm)",
               "type" : "container"
            },
            "Number of living snail-Ruggedness Index" : {
               "citations" : [],
               "data" : {
                  "plotBfRobustness" : {
                     "aspectRatio" : 0.0,
                     "citations" : [],
                     "editOptions" : null,
                     "environmentName" : "plot_160",
                     "error" : false,
                     "errorMessage" : "",
                     "filePathPng" : "resources/1/_16_t1656713571.png",
                     "height" : 400,
                     "messages" : [],
                     "name" : "plotBfRobustness",
                     "optionMustBe" : {
                        "alternative" : "two.sided",
                        "bayesFactorType" : "BF10",
                        "kappa" : 1.0,
                        "pairsMethod" : "kendall",
                        "plotBfRobustness" : true,
                        "plotBfRobustnessAddInfo" : true,
                        "seed" : 1,
                        "setSeed" : false
                     },
                     "optionMustContain" : {},
                     "position" : 3,
                     "revision" : 0,
                     "status" : "complete",
                     "title" : "Bayes Factor Robustness Check",
                     "type" : "plot",
                     "width" : 530
                  },
                  "plotScatter" : {
                     "aspectRatio" : 0.0,
                     "citations" : [],
                     "editOptions" : {
                        "xAxis" : {
                           "settings" : {
                              "breaks" : [ 4, 6, 8, 10, 12, 14 ],
                              "expand" : [ 0.050, 0, 0.050, 0 ],
                              "labels" : [ "4", "6", "8", "10", "12", "14" ],
                              "title" : "Number of living snail"
                           },
                           "type" : "ScaleContinuous"
                        },
                        "yAxis" : {
                           "settings" : {
                              "breaks" : [ 0, 2, 4, 6, 8, 10, 12, 14 ],
                              "expand" : [ 0.050, 0, 0.050, 0 ],
                              "labels" : [ "0", "2", "4", "6", "8", "10", "12", "14" ],
                              "title" : "Ruggedness Index"
                           },
                           "type" : "ScaleContinuous"
                        }
                     },
                     "environmentName" : "plot_84",
                     "error" : false,
                     "errorMessage" : "",
                     "filePathPng" : "resources/1/_8_t1656671053.png",
                     "height" : 400,
                     "messages" : [],
                     "name" : "plotScatter",
                     "optionMustBe" : {
                        "plotScatter" : true,
                        "plotScatterAddInfo" : false
                     },
                     "optionMustContain" : {},
                     "position" : 1,
                     "revision" : 0,
                     "status" : "complete",
                     "title" : "Scatterplot",
                     "type" : "plot",
                     "width" : 530
                  }
               },
               "data_order" : {
                  "plotBfRobustness" : 1,
                  "plotScatter" : 0
               },
               "error" : false,
               "errorMessage" : "",
               "messages" : [],
               "name" : "Number of living snail-Ruggedness Index",
               "optionMustBe" : {},
               "optionMustContain" : {
                  "pairs" : [ "Number of living snail", "Ruggedness Index" ]
               },
               "order_increment" : 2,
               "position" : 9999,
               "title" : "Number of living snail - Ruggedness Index",
               "type" : "container"
            },
            "Number of living snail-Slope (in degrees)" : {
               "citations" : [],
               "data" : {
                  "plotBfRobustness" : {
                     "aspectRatio" : 0.0,
                     "citations" : [],
                     "editOptions" : null,
                     "environmentName" : "plot_161",
                     "error" : false,
                     "errorMessage" : "",
                     "filePathPng" : "resources/1/_17_t1656714394.png",
                     "height" : 400,
                     "messages" : [],
                     "name" : "plotBfRobustness",
                     "optionMustBe" : {
                        "alternative" : "two.sided",
                        "bayesFactorType" : "BF10",
                        "kappa" : 1.0,
                        "pairsMethod" : "kendall",
                        "plotBfRobustness" : true,
                        "plotBfRobustnessAddInfo" : true,
                        "seed" : 1,
                        "setSeed" : false
                     },
                     "optionMustContain" : {},
                     "position" : 3,
                     "revision" : 0,
                     "status" : "complete",
                     "title" : "Bayes Factor Robustness Check",
                     "type" : "plot",
                     "width" : 530
                  },
                  "plotScatter" : {
                     "aspectRatio" : 0.0,
                     "citations" : [],
                     "editOptions" : {
                        "xAxis" : {
                           "settings" : {
                              "breaks" : [ 6, 8, 10, 12, 14, 16, 18 ],
                              "expand" : [ 0.050, 0, 0.050, 0 ],
                              "labels" : [ "6", "8", "10", "12", "14", "16", "18" ],
                              "title" : "Number of living snail"
                           },
                           "type" : "ScaleContinuous"
                        },
                        "yAxis" : {
                           "settings" : {
                              "breaks" : [ 0, 5, 10, 15, 20 ],
                              "expand" : [ 0.050, 0, 0.050, 0 ],
                              "labels" : [ "0", "5", "10", "15", "20" ],
                              "title" : "Slope (in degrees)"
                           },
                           "type" : "ScaleContinuous"
                        }
                     },
                     "environmentName" : "plot_95",
                     "error" : false,
                     "errorMessage" : "",
                     "filePathPng" : "resources/1/_9_t1656675448.png",
                     "height" : 400,
                     "messages" : [],
                     "name" : "plotScatter",
                     "optionMustBe" : {
                        "plotScatter" : true,
                        "plotScatterAddInfo" : false
                     },
                     "optionMustContain" : {},
                     "position" : 1,
                     "revision" : 0,
                     "status" : "complete",
                     "title" : "Scatterplot",
                     "type" : "plot",
                     "width" : 530
                  }
               },
               "data_order" : {
                  "plotBfRobustness" : 1,
                  "plotScatter" : 0
               },
               "error" : false,
               "errorMessage" : "",
               "messages" : [],
               "name" : "Number of living snail-Slope (in degrees)",
               "optionMustBe" : {},
               "optionMustContain" : {
                  "pairs" : [ "Number of living snail", "Slope (in degrees)" ]
               },
               "order_increment" : 2,
               "position" : 9999,
               "title" : "Number of living snail - Slope (in degrees)",
               "type" : "container"
            },
            "Number of living snail-Total identified vascular plant individual for each plot" : {
               "citations" : [],
               "data" : {
                  "plotBfRobustness" : {
                     "aspectRatio" : 0.0,
                     "citations" : [],
                     "editOptions" : null,
                     "environmentName" : "plot_162",
                     "error" : false,
                     "errorMessage" : "",
                     "filePathPng" : "resources/1/_18_t1656715065.png",
                     "height" : 400,
                     "messages" : [],
                     "name" : "plotBfRobustness",
                     "optionMustBe" : {
                        "alternative" : "two.sided",
                        "bayesFactorType" : "BF10",
                        "kappa" : 1.0,
                        "pairsMethod" : "kendall",
                        "plotBfRobustness" : true,
                        "plotBfRobustnessAddInfo" : true,
                        "seed" : 1,
                        "setSeed" : false
                     },
                     "optionMustContain" : {},
                     "position" : 3,
                     "revision" : 0,
                     "status" : "complete",
                     "title" : "Bayes Factor Robustness Check",
                     "type" : "plot",
                     "width" : 530
                  },
                  "plotScatter" : {
                     "aspectRatio" : 0.0,
                     "citations" : [],
                     "editOptions" : {
                        "xAxis" : {
                           "settings" : {
                              "breaks" : [ 6, 8, 10, 12, 14, 16, 18 ],
                              "expand" : [ 0.050, 0, 0.050, 0 ],
                              "labels" : [ "6", "8", "10", "12", "14", "16", "18" ],
                              "title" : "Number of living snail"
                           },
                           "type" : "ScaleContinuous"
                        },
                        "yAxis" : {
                           "settings" : {
                              "breaks" : [ 0, 5, 10, 15, 20 ],
                              "expand" : [ 0.050, 0, 0.050, 0 ],
                              "labels" : [ "0", "5", "10", "15", "20" ],
                              "title" : "Total identified vascular plant individual for each plot"
                           },
                           "type" : "ScaleContinuous"
                        }
                     },
                     "environmentName" : "plot_108",
                     "error" : false,
                     "errorMessage" : "",
                     "filePathPng" : "resources/1/_10_t1656678193.png",
                     "height" : 400,
                     "messages" : [],
                     "name" : "plotScatter",
                     "optionMustBe" : {
                        "plotScatter" : true,
                        "plotScatterAddInfo" : false
                     },
                     "optionMustContain" : {},
                     "position" : 1,
                     "revision" : 0,
                     "status" : "complete",
                     "title" : "Scatterplot",
                     "type" : "plot",
                     "width" : 530
                  }
               },
               "data_order" : {
                  "plotBfRobustness" : 1,
                  "plotScatter" : 0
               },
               "error" : false,
               "errorMessage" : "",
               "messages" : [],
               "name" : "Number of living snail-Total identified vascular plant individual for each plot",
               "optionMustBe" : {},
               "optionMustContain" : {
                  "pairs" : [
                     "Number of living snail",
                     "Total identified vascular plant individual for each plot"
                  ]
               },
               "order_increment" : 2,
               "position" : 9999,
               "title" : "Number of living snail - Total identified vascular plant individual for each plot",
               "type" : "container"
            },
            "Number of living snail-Total identified vascular species for each plot" : {
               "citations" : [],
               "data" : {
                  "plotBfRobustness" : {
                     "aspectRatio" : 0.0,
                     "citations" : [],
                     "editOptions" : null,
                     "environmentName" : "plot_163",
                     "error" : false,
                     "errorMessage" : "",
                     "filePathPng" : "resources/1/_19_t1656715686.png",
                     "height" : 400,
                     "messages" : [],
                     "name" : "plotBfRobustness",
                     "optionMustBe" : {
                        "alternative" : "two.sided",
                        "bayesFactorType" : "BF10",
                        "kappa" : 1.0,
                        "pairsMethod" : "kendall",
                        "plotBfRobustness" : true,
                        "plotBfRobustnessAddInfo" : true,
                        "seed" : 1,
                        "setSeed" : false
                     },
                     "optionMustContain" : {},
                     "position" : 3,
                     "revision" : 0,
                     "status" : "complete",
                     "title" : "Bayes Factor Robustness Check",
                     "type" : "plot",
                     "width" : 530
                  },
                  "plotScatter" : {
                     "aspectRatio" : 0.0,
                     "citations" : [],
                     "editOptions" : {
                        "xAxis" : {
                           "settings" : {
                              "breaks" : [ 6, 8, 10, 12, 14, 16, 18 ],
                              "expand" : [ 0.050, 0, 0.050, 0 ],
                              "labels" : [ "6", "8", "10", "12", "14", "16", "18" ],
                              "title" : "Number of living snail"
                           },
                           "type" : "ScaleContinuous"
                        },
                        "yAxis" : {
                           "settings" : {
                              "breaks" : [ 0, 5, 10, 15, 20 ],
                              "expand" : [ 0.050, 0, 0.050, 0 ],
                              "labels" : [ "0", "5", "10", "15", "20" ],
                              "title" : "Total identified vascular species for each plot"
                           },
                           "type" : "ScaleContinuous"
                        }
                     },
                     "environmentName" : "plot_123",
                     "error" : false,
                     "errorMessage" : "",
                     "filePathPng" : "resources/1/_11_t1656680179.png",
                     "height" : 400,
                     "messages" : [],
                     "name" : "plotScatter",
                     "optionMustBe" : {
                        "plotScatter" : true,
                        "plotScatterAddInfo" : false
                     },
                     "optionMustContain" : {},
                     "position" : 1,
                     "revision" : 0,
                     "status" : "complete",
                     "title" : "Scatterplot",
                     "type" : "plot",
                     "width" : 530
                  }
               },
               "data_order" : {
                  "plotBfRobustness" : 1,
                  "plotScatter" : 0
               },
               "error" : false,
               "errorMessage" : "",
               "messages" : [],
               "name" : "Number of living snail-Total identified vascular species for each plot",
               "optionMustBe" : {},
               "optionMustContain" : {
                  "pairs" : [
                     "Number of living snail",
                     "Total identified vascular species for each plot"
                  ]
               },
               "order_increment" : 2,
               "position" : 9999,
               "title" : "Number of living snail - Total identified vascular species for each plot",
               "type" : "container"
            }
         },
         "data_order" : {
            "Aspect \n(counterclockwise in degrees from 0 (due north) to 360 (again due north))-Number of living snail" : 11,
            "Canopy Cover (%)-Number of living snail" : 8,
            "Elevation (meters)-Number of living snail" : 10,
            "Leaf litters thickness (cm)-Number of living snail" : 9,
            "Number of living snail-Ruggedness Index" : 12,
            "Number of living snail-Slope (in degrees)" : 13,
            "Number of living snail-Total identified vascular plant individual for each plot" : 14,
            "Number of living snail-Total identified vascular species for each plot" : 15
         },
         "error" : false,
         "errorMessage" : "",
         "messages" : [],
         "name" : "pairsPlotCollection",
         "optionMustBe" : {
            "missingValues" : "excludePairwise"
         },
         "optionMustContain" : {},
         "order_increment" : 16,
         "position" : 3,
         "title" : "Bayesian Correlation Pairwise Plots",
         "type" : "container"
      }
   },
   "data_order" : {
      "corBayesTable" : 0,
      "corModel" : 1,
      "pairsPlotCollection" : 2
   },
   "error" : false,
   "errorMessage" : "",
   "messages" : [],
   "name" : "",
   "optionMustBe" : {},
   "optionMustContain" : {},
   "options" : {
      ".meta" : {
         "pairs" : {
            "containsColumn" : true
         },
         "variables" : {
            "containsColumn" : true
         }
      },
      "alternative" : "two.sided",
      "bayesFactorType" : "BF10",
      "ci" : false,
      "ciValue" : 0.950,
      "displayPairwise" : false,
      "flagSupported" : true,
      "kappa" : 1.0,
      "kendall" : true,
      "missingValues" : "excludePairwise",
      "pairs" : [
         [ "Number of living snail", "Canopy Cover (%)" ],
         [ "Number of living snail", "Leaf litters thickness (cm)" ],
         [ "Number of living snail", "Elevation (meters)" ],
         [
            "Number of living snail",
            "Aspect \n(counterclockwise in degrees from 0 (due north) to 360 (again due north))"
         ],
         [ "Number of living snail", "Ruggedness Index" ],
         [ "Number of living snail", "Slope (in degrees)" ],
         [
            "Number of living snail",
            "Total identified vascular plant individual for each plot"
         ],
         [
            "Number of living snail",
            "Total identified vascular species for each plot"
         ]
      ],
      "pairsMethod" : "kendall",
      "pearson" : false,
      "plotBfRobustness" : true,
      "plotBfRobustnessAddInfo" : true,
      "plotBfSequential" : false,
      "plotBfSequentialAddInfo" : true,
      "plotHeight" : 320,
      "plotMatrix" : false,
      "plotMatrixDensities" : false,
      "plotMatrixPosteriors" : false,
      "plotPriorPosterior" : false,
      "plotPriorPosteriorAddEstimationInfo" : true,
      "plotPriorPosteriorAddTestingInfo" : true,
      "plotScatter" : true,
      "plotScatterAddInfo" : false,
      "plotWidth" : 480,
      "posteriorMedian" : false,
      "reportBayesFactors" : true,
      "reportN" : false,
      "seed" : 1,
      "setSeed" : false,
      "spearman" : false,
      "variables" : [
         "Number of living snail",
         "Canopy Cover (%)",
         "Leaf litters thickness (cm)",
         "Elevation (meters)",
         "Aspect \n(counterclockwise in degrees from 0 (due north) to 360 (again due north))",
         "Ruggedness Index",
         "Slope (in degrees)",
         "Total identified vascular plant individual for each plot",
         "Total identified vascular species for each plot"
      ]
   },
   "order_increment" : 3,
   "position" : 9999,
   "relativePathKeep" : "resources/1/state",
   "title" : "Bayesian Correlation",
   "type" : "results"
}
