# Supplementary material for: Distribution and abundance of the land snail Pollicaria elephas (Gastropoda: Pupinidae) in limestone habitats in Perak, Malaysia
Source: PeerJ. 2021 Jul 28;9:e11886. doi: 10.7717/peerj.11886 (PMC8325424; doi:10.7717/peerj.11886)
Supplement: Supplemental Information 4 — This dataset can be analysed by using an R script of File S2 for principal component analysis (PCA) to assess the degree of habitat heterogeneity among the 17 plots based on the two habitat variables (leaf litter thickness, and canopy cover), four topographic variables (elevation, slope, aspect, and ruggedness index) and two vegetation variables (number of vascular plant individuals and number of vascular plant species). [file peerj-09-11886-s004.csv]

Plots	Part	No of living snails	No. of plant individuals	No. of plant species	Canopy Cover	Leaf litters	Elevation	Aspect	Ruggedness	Slope	Mangifera sp. 1	Polyalthia sp. 1	Xylopia sp. 1	Kibatalia laurifolia	Croton cascarilloides	Macaranga tanarius	Dehaasia cuneata	Arenga westerhoutii	Cleistanthus myrianthus	Vatica kanthanensis	Mallotus peltatus	Leptonychia caudata	Pandanus piniformis	Bridelia tomentosa	Mallotus brevipetiolatus	Cleistanthus gracilis	Murraya paniculata	Aidia densifolia	Diospyros toposia var. toposoides	Rinorea bengalensis
A-P0	Northern	21	17	7	85	2.9	92.6	282.2	1.5	16.7	0	0	0	1	2	0	0	0	0	0	6	0	0	0	0	0	0	0	3	2
A-P14	Northern	0	15	6	5	0.5	235.6	39.7	1.2	5.2	0	0	1	0	0	0	0	0	0	0	0	0	0	1	0	0	0	0	0	0
A-P2	Northern	8	18	7	90	1.6	208.6	8.2	4.1	39.7	0	0	0	0	0	0	0	4	1	0	7	0	0	0	0	0	0	0	0	2
A-Polli2	Northern	25	11	5	90	1.9	134.4	286.2	6.1	51	0	0	0	0	0	0	0	0	0	0	2	0	0	0	0	1	0	3	2	3
A-Polli3	Northern	2	29	5	80	3.4	173.3	280.4	7.7	57.6	0	0	0	0	0	0	0	0	0	0	0	0	0	0	0	15	1	2	7	4
A-Polli7	Northern	15	17	8	85	2.9	224.6	263	5.5	48.1	0	0	0	0	0	0	0	0	0	1	0	0	0	0	0	0	1	0	8	3
A-Polli9	Northern	22	19	10	90	2.8	248	259.6	8.9	60.9	0	0	0	1	1	0	1	0	0	0	0	0	0	0	0	0	1	0	7	2
B-P6	Southern	0	17	3	90	2.1	90	20	-999	0	0	0	0	0	0	0	0	0	0	0	0	0	0	0	7	5	0	0	0	5
B-P7	Southern	0	22	6	90	2.4	90	40	-999	0	0	0	0	0	0	1	0	0	0	0	0	6	0	0	12	0	1	0	0	0
C-P4	Central	0	7	4	85	3.8	90	228	-999	0	0	0	0	0	0	3	0	0	0	0	0	0	0	0	0	0	0	0	0	0
D-P10	Southern	0	39	9	70	3.4	224.4	339.6	2.5	25.7	1	0	0	0	0	0	0	0	0	2	0	0	5	10	0	3	0	7	0	0
D-P11	Southern	0	19	7	90	1.9	218.1	343.1	4.7	43.4	0	4	0	0	0	0	0	0	0	0	0	5	0	0	3	0	0	0	2	2
D-P12	Southern	0	19	8	90	0.9	95.1	201.3	4	19.1	0	0	0	0	0	0	0	0	0	0	0	0	0	0	5	0	0	0	1	7
D-P3	Southern	0	4	3	70	0.4	101.5	287.7	10.2	63.7	0	0	0	0	0	0	0	1	0	0	0	0	0	0	0	0	0	0	0	0
D-P8	Southern	0	42	11	65	2.7	215.6	335.1	14.9	71.5	1	0	1	0	0	0	1	0	0	0	0	0	3	25	0	0	0	3	0	0
D-P9	Southern	0	18	4	60	1.8	175	45.5	3.5	27.5	0	0	0	0	0	0	0	0	0	0	0	0	2	8	0	0	0	6	0	0
Intro-P1	Southern	0	31	10	90	2.5	152.1	164.6	7.2	54.9	0	2	0	0	0	0	0	0	6	1	0	5	0	0	2	0	0	0	3	6
