# Supplementary material for: Distribution and abundance of the land snail Pollicaria elephas (Gastropoda: Pupinidae) in limestone habitats in Perak, Malaysia
Source: PeerJ. 2021 Jul 28;9:e11886. doi: 10.7717/peerj.11886 (PMC8325424; doi:10.7717/peerj.11886)
Supplement: Supplemental Information 6 — This dataset consists of three datasets, namely, soil temperature, ambient temperature and ambient humidity of the plots. The R script in File S2 can be used to reproduce the Figs. 4, 5 and 6. [file peerj-09-11886-s006.zip]

Archive with 5 entries (4 files):
- Additional File 6 REV 15042021/
- Additional File 6 REV 15042021/Data logger data per site.csv
- Additional File 6 REV 15042021/day-humid summary data July only.csv
- Additional File 6 REV 15042021/day-soil summary data July only.csv
- Additional File 6 REV 15042021/day-temp summary data July only.csv
