# Supplementary material for: Distribution and abundance of the land snail Pollicaria elephas (Gastropoda: Pupinidae) in limestone habitats in Perak, Malaysia
Source: PeerJ. 2021 Jul 28;9:e11886. doi: 10.7717/peerj.11886 (PMC8325424; doi:10.7717/peerj.11886)
Supplement: Supplemental Information 6 — This dataset consists of three datasets, namely, soil temperature, ambient temperature and ambient humidity of the plots. The R script in File S2 can be used to reproduce the Figs. 4, 5 and 6. [file peerj-09-11886-s006.zip › Additional File 6 REV 15042021/day-humid summary data July only.csv]

Month	Site	Day	Occurance of snails	Mean relative humidity of the day	Maximum relative humidity of the day	Mininum relative humidity of the day
July	D-P1	1	no snails	98.05979	99.98	83.89
July	D-P11	1	no snails	90.25687	95.67	79.07
July	D-P12	1	no snails	94.81167	99.45	84.57
July	D-P3	1	no snails	98.1366	99.98	88.62
July	D-P8	1	no snails	91.50382	99.98	71.03
July	D-P1	2	no snails	97.61903	99.98	87.4
July	D-P11	2	no snails	88.61625	92.72	83.61
July	D-P12	2	no snails	95.93882	99.8	88.79
July	D-P3	2	no snails	98.47326	99.98	90.86
July	D-P8	2	no snails	91.97257	99.98	76.55
July	D-P1	3	no snails	96.05674	99.98	82.27
July	D-P11	3	no snails	90.05681	94.4	78.09
July	D-P12	3	no snails	93.04931	97.83	82.98
July	D-P3	3	no snails	96.71035	99.98	83.21
July	D-P8	3	no snails	90.26458	98.45	76.03
July	D-P1	4	no snails	95.91861	99.98	81.28
July	D-P11	4	no snails	75.71507	94.18	32.82
July	D-P12	4	no snails	93.58618	99.56	76.44
July	D-P3	4	no snails	96.17562	99.98	82.1
July	D-P8	4	no snails	89.74917	99.77	66.15
July	D-P1	5	no snails	93.87993	99.98	78.15
July	D-P11	5	no snails	76.27264	95.02	33.83
July	D-P12	5	no snails	91.35611	99.24	76.44
July	D-P3	5	no snails	95.48535	99.98	80.71
July	D-P8	5	no snails	84.97215	97.01	68.17
July	D-P1	6	no snails	94.8375	99.58	83.64
July	D-P11	6	no snails	88.59479	94.51	78.49
July	D-P12	6	no snails	90.67132	95.91	81.76
July	D-P3	6	no snails	97.25104	99.98	86.23
July	D-P8	6	no snails	86.94924	94.75	76.47
July	D-P1	7	no snails	96.98701	99.98	89.73
July	D-P11	7	no snails	91.69958	98.18	82.64
July	D-P12	7	no snails	93.83299	98.21	86.25
July	D-P3	7	no snails	98.16139	99.98	91.65
July	D-P8	7	no snails	88.01313	98.63	75.04
July	D-P1	8	no snails	99.34056	99.98	91.46
July	D-P11	8	no snails	95.0266	97.54	85.8
July	D-P12	8	no snails	97.76868	99.98	88.34
July	D-P3	8	no snails	99.44257	99.98	90.28
July	D-P8	8	no snails	93.33236	99.37	75.27
July	D-P1	9	no snails	98.99667	99.98	93.94
July	D-P11	9	no snails	93.08097	98.95	81.85
July	D-P12	9	no snails	98.48056	99.98	93.78
July	D-P3	9	no snails	99.74486	99.98	98.21
July	D-P8	9	no snails	99.35894	99.98	97.57
July	D-P1	10	no snails	99.62667	99.98	97.38
July	D-P11	10	no snails	93.72396	96.95	89.84
July	D-P12	10	no snails	98.74903	99.98	94.86
July	D-P3	10	no snails	99.85854	99.98	95.56
July	D-P1	11	no snails	96.62507	99.98	88.9
July	D-P11	11	no snails	88.73722	96.39	75.42
July	D-P12	11	no snails	94.21736	99.48	84.43
July	D-P3	11	no snails	98.2959	99.98	91.98
July	D-P1	12	no snails	93.66861	99.85	84.57
July	D-P11	12	no snails	86.44576	93.56	75.09
July	D-P12	12	no snails	89.43257	95.8	79.93
July	D-P3	12	no snails	95.90507	99.98	85.22
July	D-P8	12	no snails	76.22237	89.06	65.43
July	D-P9	12	no snails	72.82727	85.66	64.58
July	D-P1	13	no snails	92.22257	99.58	77.83
July	D-P11	13	no snails	84.62833	93.94	70.2
July	D-P12	13	no snails	87.87764	95.77	75.04
July	D-P3	13	no snails	94.59354	99.98	79.93
July	D-P8	13	no snails	82.99062	94.67	65.88
July	D-P9	13	no snails	81.20875	93.48	65.18
July	D-P1	14	no snails	90.92021	98.47	79.04
July	D-P11	14	no snails	82.4059	90.97	69.93
July	D-P12	14	no snails	86.20611	94.26	75.77
July	D-P3	14	no snails	94.50194	99.98	83.49
July	D-P8	14	no snails	79.72632	89.84	67.69
July	D-P9	14	no snails	78.15979	89.4	65.43
July	D-P1	15	no snails	87.25208	98.13	71.45
July	D-P11	15	no snails	80.63035	92.28	65.67
July	D-P12	15	no snails	82.66201	93.61	68.83
July	D-P3	15	no snails	91.87347	99.98	76.09
July	D-P8	15	no snails	76.59854	92.2	57.35
July	D-P9	15	no snails	75.35542	92.09	56.95
July	D-P1	16	no snails	87.96521	97.73	74.1
July	D-P11	16	no snails	79.21813	90.55	66.21
July	D-P12	16	no snails	82.99069	93.04	73.63
July	D-P3	16	no snails	91.40361	99.82	73.89
July	D-P8	16	no snails	76.67188	90.42	59.96
July	D-P9	16	no snails	75.79604	90.03	63.15
July	D-P1	17	no snails	90.90125	97.81	81.13
July	D-P11	17	no snails	84.59111	89.75	77.37
July	D-P12	17	no snails	86.7291	93.26	79.21
July	D-P3	17	no snails	94.31188	99.43	83.49
July	D-P8	17	no snails	80.67083	89.67	68.08
July	D-P9	17	no snails	80.24778	89.97	69.01
July	D-P1	18	no snails	89.67069	97.27	76.96
July	D-P11	18	no snails	83.32875	92.85	70.56
July	D-P12	18	no snails	85.40368	93.2	75.07
July	D-P3	18	no snails	92.68375	98.95	80.85
July	D-P8	18	no snails	80.87465	93.72	64.15
July	D-P9	18	no snails	80.34493	92.88	64.46
July	D-P1	19	no snails	86.06653	97.22	70.44
July	D-P11	19	no snails	78.91514	91.76	62.2
July	D-P12	19	no snails	81.33396	92.72	68.62
July	D-P3	19	no snails	89.96868	99.32	72.57
July	D-P8	19	no snails	76.58292	91.51	57.91
July	D-P9	19	no snails	76.72868	91.21	60.02
July	D-P1	20	no snails	92.44097	99.98	76.49
July	D-P11	20	no snails	85.08764	94.72	70.35
July	D-P12	20	no snails	88.81326	98.02	74.16
July	D-P3	20	no snails	94.39146	99.98	73.98
July	D-P8	20	no snails	83.79444	97.14	57.76
July	D-P9	20	no snails	84.80583	97.67	61.59
July	D-P1	21	no snails	95.54069	99.93	87.2
July	D-P11	21	no snails	88.12958	92.01	79.47
July	D-P12	21	no snails	93.42132	97.86	84.51
July	D-P3	21	no snails	97.77875	99.98	92.42
July	D-P8	21	no snails	85.71132	97.09	67.93
July	D-P9	21	no snails	86.95653	97.97	70.2
July	D-P1	22	no snails	96.2459	99.08	86.31
July	D-P11	22	no snails	88.26646	92.42	78.2
July	D-P12	22	no snails	91.51882	95.1	81.82
July	D-P3	22	no snails	98.19736	99.98	91.81
July	D-P8	22	no snails	85.38014	94.26	69.12
July	D-P9	22	no snails	85.25792	93.99	68.95
July	D-P1	23	no snails	93.41792	99.8	75.97
July	D-P11	23	no snails	86.45007	92.58	67.27
July	D-P12	23	no snails	88.59	96.07	73.34
July	D-P3	23	no snails	95.69208	99.98	75.33
July	D-P8	23	no snails	83.94764	95.02	59.22
July	D-P9	23	no snails	83.58799	94.88	61.28
July	D-P1	24	no snails	93.76986	98.84	82.47
July	D-P11	24	no snails	87.22715	92.25	74.71
July	D-P12	24	no snails	89.41042	94.7	78.38
July	D-P3	24	no snails	96.05431	99.98	86.25
July	D-P8	24	no snails	86.02257	93.5	71.03
July	D-P9	24	no snails	86.535	93.59	71
July	D-P1	25	no snails	95.8491	99.98	79.3
July	D-P11	25	no snails	89.59132	95.85	74.66
July	D-P12	25	no snails	93.37542	99.03	78.26
July	D-P3	25	no snails	96.59354	99.98	79.9
July	D-P8	25	no snails	90.64396	98.21	64.21
July	D-P9	25	no snails	91.0766	98.66	67.87
July	D-P1	26	no snails	96.47576	99.98	87.2
July	D-P11	26	no snails	83.6125	89.75	75.07
July	D-P12	26	no snails	93.99688	99.13	84.57
July	D-P3	26	no snails	97.78194	99.98	88.79
July	D-P8	26	no snails	88.50187	98.87	69.09
July	D-P9	26	no snails	88.84417	99.35	71.56
July	D-P1	27	no snails	98.52111	99.98	89.51
July	D-P11	27	no snails	86.40743	91.4	77.28
July	D-P12	27	no snails	96.26444	99.95	88.04
July	D-P3	27	no snails	98.9009	99.98	86.95
July	D-P8	27	no snails	93.14958	98.45	77.1
July	D-P9	27	no snails	93.28806	98.82	77.37
July	D-P1	28	no snails	96.85201	99.98	85.95
July	D-P11	28	no snails	85.51687	90.39	80.16
July	D-P12	28	no snails	94.34771	98.87	83.24
July	D-P3	28	no snails	96.95979	99.98	85.22
July	D-P8	28	no snails	92.14625	98.92	76.26
July	D-P9	28	no snails	92.5966	99.37	77.63
July	D-P1	29	no snails	97.84819	99.98	88.93
July	D-P11	29	no snails	86.86444	90.06	81.33
July	D-P12	29	no snails	94.7216	97.62	85.05
July	D-P3	29	no snails	97.37771	99.98	82.98
July	D-P8	29	no snails	91.76514	98.84	72.54
July	D-P9	29	no snails	92.39958	99.32	73.42
July	D-P1	30	no snails	98.12847	99.98	92.2
July	D-P11	30	no snails	86.49451	91.29	80.48
July	D-P12	30	no snails	96.58729	99.98	90.83
July	D-P3	30	no snails	99.12215	99.98	95.5
July	D-P8	30	no snails	89.15278	99.85	69.45
July	D-P9	30	no snails	90.85313	99.98	73.54
July	D-P1	31	no snails	96.11861	99.48	91.16
July	D-P11	31	no snails	86.73576	90.8	77.34
July	D-P12	31	no snails	93.3691	96.58	87.7
July	D-P3	31	no snails	98.19965	99.98	91.54
July	D-P8	31	no snails	84.90528	95.37	67.12
July	D-P9	31	no snails	86.70792	96.26	71.48
July	A-Polli3	11	very few snails	69.70215	78.75	56.11
July	A-Polli3	12	very few snails	76.10417	85.13	63.24
July	A-Polli3	13	very few snails	76.66437	86.64	60.42
July	A-Polli3	14	very few snails	75.15778	85.24	62.78
July	A-Polli3	15	very few snails	73.18812	86.9	56.48
July	A-Polli3	16	very few snails	73.6184	85.95	63.05
July	A-Polli3	17	very few snails	79.19424	87.01	71.24
July	A-Polli3	18	very few snails	77.85972	88.84	61.4
July	A-Polli3	19	very few snails	74.58951	88.68	56.86
July	A-Polli3	20	very few snails	83.49285	94.34	64.88
July	A-Polli3	21	very few snails	85.11167	93.4	70.14
July	A-Polli3	22	very few snails	83.94611	90.94	70.44
July	A-Polli3	23	very few snails	81.94861	91.16	63.7
July	A-Polli3	24	very few snails	84.44354	90.66	70.5
July	A-Polli3	25	very few snails	90.03375	96.2	69.93
July	A-Polli3	26	very few snails	88.11111	96.36	74.19
July	A-Polli3	27	very few snails	92.76215	96.79	80.39
July	A-Polli3	28	very few snails	91.5966	96.85	80.93
July	A-Polli3	29	very few snails	92.41903	97.62	77.89
July	A-Polli3	30	very few snails	89.89049	98.63	76.49
July	A-Polli3	31	very few snails	85.47424	94.59	68.65
