# Supplementary material for: Distribution and abundance of the land snail Pollicaria elephas (Gastropoda: Pupinidae) in limestone habitats in Perak, Malaysia
Source: PeerJ. 2021 Jul 28;9:e11886. doi: 10.7717/peerj.11886 (PMC8325424; doi:10.7717/peerj.11886)
Supplement: Supplemental Information 6 — This dataset consists of three datasets, namely, soil temperature, ambient temperature and ambient humidity of the plots. The R script in File S2 can be used to reproduce the Figs. 4, 5 and 6. [file peerj-09-11886-s006.zip › Additional File 6 REV 15042021/day-soil summary data July only.csv]

Month	Site	Day	Occurance of snails	Mean soil temperature of the day	Maximum soil temperature of the day	Mininum soil temperature of the day
July	A-Polli3	11	very few snails	24.86564	25.87	24.06
July	A-Polli3	12	very few snails	24.89944	25.82	24.19
July	A-Polli3	13	very few snails	25.31257	26.08	24.49
July	A-Polli3	14	very few snails	25.26903	26.12	24.62
July	A-Polli3	15	very few snails	25.31257	26.04	24.41
July	A-Polli3	16	very few snails	25.27354	26.08	24.28
July	A-Polli3	17	very few snails	25.755	26.47	25.18
July	A-Polli3	18	very few snails	26.32139	27.71	25.65
July	A-Polli3	19	very few snails	27.07812	29.26	25.69
July	A-Polli3	20	very few snails	25.87486	28.35	24.24
July	A-Polli3	21	very few snails	24.82243	26.51	23.64
July	A-Polli3	22	very few snails	25.88479	27.67	24.66
July	A-Polli3	23	very few snails	26.14083	28.23	24.97
July	A-Polli3	24	very few snails	25.7741	27.84	24.84
July	A-Polli3	25	very few snails	25.09125	26.94	24.24
July	A-Polli3	26	very few snails	25.13472	26.98	24.15
July	A-Polli3	27	very few snails	25.27625	25.87	24.97
July	A-Polli3	28	very few snails	25.18937	26.64	24.32
July	A-Polli3	29	very few snails	24.93646	27.07	24.32
July	A-Polli3	30	very few snails	24.42035	26.12	23.08
July	A-Polli3	31	very few snails	25.16653	27.45	23.68
July	A-Polli9	19	lots snails	25.47127	25.78	25.09
July	A-Polli9	20	lots snails	24.76868	25.74	24.06
July	A-Polli9	21	lots snails	24.14465	25.05	23.25
July	A-Polli9	22	lots snails	24.68979	25.35	24.06
July	A-Polli9	23	lots snails	24.78361	25.18	24.32
July	A-Polli9	24	lots snails	24.54368	25.14	24.11
July	A-Polli9	25	lots snails	24.27986	24.97	23.94
July	A-Polli9	26	lots snails	24.38903	25.14	23.68
July	A-Polli9	27	lots snails	24.67563	25.14	24.36
July	A-Polli9	28	lots snails	24.39403	24.84	23.94
July	A-Polli9	29	lots snails	24.23236	25.14	23.85
July	A-Polli9	30	lots snails	23.96285	24.75	23.25
July	A-Polli9	31	lots snails	24.20938	24.97	23.38
July	D-P1	1	no snails	23.99729	24.15	23.85
July	D-P1	2	no snails	23.91542	24.06	23.72
July	D-P1	3	no snails	24.0059	24.11	23.89
July	D-P1	4	no snails	23.90396	24.06	23.76
July	D-P1	5	no snails	23.76653	23.94	23.55
July	D-P1	6	no snails	24.0116	24.15	23.89
July	D-P1	7	no snails	23.98715	24.19	23.76
July	D-P1	8	no snails	24.16062	24.24	24.06
July	D-P1	9	no snails	23.98576	24.19	23.81
July	D-P1	10	no snails	23.95688	24.15	23.81
July	D-P1	11	no snails	23.97757	24.15	23.85
July	D-P1	12	no snails	24.01542	24.15	23.89
July	D-P1	13	no snails	24.09569	24.19	24.02
July	D-P1	14	no snails	23.94507	24.15	23.81
July	D-P1	15	no snails	24.00847	24.11	23.94
July	D-P1	16	no snails	24.01535	24.19	23.89
July	D-P1	17	no snails	24.22062	24.45	24.06
July	D-P1	18	no snails	24.56625	24.75	24.36
July	D-P1	19	no snails	24.76243	24.84	24.71
July	D-P1	20	no snails	24.75514	24.88	24.66
July	D-P1	21	no snails	24.35681	24.71	24.11
July	D-P1	22	no snails	24.46937	24.66	24.32
July	D-P1	23	no snails	24.61812	24.71	24.58
July	D-P1	24	no snails	24.60285	24.71	24.49
July	D-P1	25	no snails	24.5784	24.71	24.45
July	D-P1	26	no snails	24.52819	24.66	24.36
July	D-P1	27	no snails	24.69215	24.79	24.62
July	D-P1	28	no snails	24.68465	24.79	24.54
July	D-P1	29	no snails	24.62847	24.75	24.49
July	D-P1	30	no snails	24.28819	24.54	24.06
July	D-P1	31	no snails	24.33965	24.49	24.19
July	D-P11	1	no snails	24.18076	24.84	23.64
July	D-P11	2	no snails	23.9459	24.62	23.29
July	D-P11	3	no snails	24.15125	24.54	23.81
July	D-P11	4	no snails	23.90618	24.58	23.38
July	D-P11	5	no snails	23.97201	24.62	23.34
July	D-P11	6	no snails	24.41965	24.79	23.81
July	D-P11	7	no snails	24.28028	24.88	23.51
July	D-P11	8	no snails	24.32035	24.71	24.02
July	D-P11	9	no snails	23.88271	24.45	23.12
July	D-P11	10	no snails	23.82229	24.24	23.21
July	D-P11	11	no snails	24.20465	24.66	23.68
July	D-P11	12	no snails	24.34778	24.88	23.72
July	D-P11	13	no snails	24.50292	24.84	24.02
July	D-P11	14	no snails	24.36139	24.88	23.72
July	D-P11	15	no snails	24.63188	25.14	24.11
July	D-P11	16	no snails	24.66139	25.22	24.02
July	D-P11	17	no snails	24.88597	25.35	24.19
July	D-P11	18	no snails	25.24549	25.78	24.75
July	D-P11	19	no snails	25.35674	25.74	24.97
July	D-P11	20	no snails	25.02132	25.65	24.32
July	D-P11	21	no snails	24.32222	25.01	23.55
July	D-P11	22	no snails	24.88396	25.35	24.36
July	D-P11	23	no snails	24.93583	25.31	24.49
July	D-P11	24	no snails	24.75118	25.22	24.32
July	D-P11	25	no snails	24.58056	25.22	24.24
July	D-P11	26	no snails	24.62604	25.14	24.02
July	D-P11	27	no snails	24.84326	25.27	24.54
July	D-P11	28	no snails	24.66111	25.09	24.19
July	D-P11	29	no snails	24.49132	25.18	24.11
July	D-P11	30	no snails	24.14813	24.66	23.42
July	D-P11	31	no snails	24.36472	24.92	23.72
July	D-P12	1	no snails	24.78479	25.01	24.58
July	D-P12	2	no snails	24.52243	24.79	24.24
July	D-P12	3	no snails	24.66542	24.84	24.45
July	D-P12	4	no snails	24.53493	24.75	24.28
July	D-P12	5	no snails	24.465	24.79	24.15
July	D-P12	6	no snails	24.82833	25.01	24.62
July	D-P12	7	no snails	24.78292	25.05	24.45
July	D-P12	8	no snails	24.8734	25.09	24.71
July	D-P12	9	no snails	24.46813	24.75	24.06
July	D-P12	10	no snails	24.4791	24.71	24.15
July	D-P12	11	no snails	24.60125	24.84	24.36
July	D-P12	12	no snails	24.70965	24.97	24.41
July	D-P12	13	no snails	24.89965	25.09	24.66
July	D-P12	14	no snails	24.81826	25.14	24.49
July	D-P12	15	no snails	25.00118	25.22	24.75
July	D-P12	16	no snails	25.06812	25.35	24.75
July	D-P12	17	no snails	25.22819	25.52	24.92
July	D-P12	18	no snails	25.50736	25.78	25.31
July	D-P12	19	no snails	25.67542	25.87	25.48
July	D-P12	20	no snails	25.57694	25.87	25.27
July	D-P12	21	no snails	24.985	25.31	24.58
July	D-P12	22	no snails	25.26736	25.48	25.01
July	D-P12	23	no snails	25.41403	25.52	25.22
July	D-P12	24	no snails	25.34431	25.52	25.14
July	D-P12	25	no snails	25.1609	25.39	24.97
July	D-P12	26	no snails	25.12333	25.35	24.84
July	D-P12	27	no snails	25.30771	25.44	25.05
July	D-P12	28	no snails	25.19375	25.39	24.97
July	D-P12	29	no snails	25.10833	25.39	24.88
July	D-P12	30	no snails	24.74757	25.05	24.36
July	D-P12	31	no snails	24.91639	25.18	24.62
July	D-P8	1	no snails	25.05035	26.25	23.89
July	D-P8	2	no snails	23.84646	25.01	22.86
July	D-P8	3	no snails	24.56799	25.57	23.81
July	D-P8	4	no snails	24.3816	26.08	23.12
July	D-P8	5	no snails	24.56993	26.04	22.95
July	D-P8	6	no snails	25.45604	26.25	24.11
July	D-P8	7	no snails	25.09681	26.34	24.06
July	D-P8	8	no snails	24.85771	25.69	23.89
July	D-P8	9	no snails	23.76063	24.62	22.82
July	D-P8	10	no snails	23.5275	24.28	22.86
July	D-P8	11	no snails	24.65035	26.51	23.34
July	D-P8	12	no snails	26.09396	28.01	24.32
July	D-P8	13	no snails	26.76986	28.53	25.14
July	D-P8	14	no snails	26.85597	28.23	25.14
July	D-P8	15	no snails	27.4891	29.64	25.35
July	D-P8	16	no snails	27.78861	29.08	25.91
July	D-P8	17	no snails	27.38535	28.48	25.74
July	D-P8	18	no snails	27.6825	29.26	26.12
July	D-P8	19	no snails	28.53028	30.59	26.34
July	D-P8	20	no snails	27.72583	29.81	25.82
July	D-P8	21	no snails	24.99431	26.34	22.95
July	D-P8	22	no snails	25.86097	27.28	24.84
July	D-P8	23	no snails	26.3684	28.44	25.18
July	D-P8	24	no snails	26.18903	28.01	24.97
July	D-P8	25	no snails	25.60875	27.8	24.54
July	D-P8	26	no snails	25.13514	26.6	23.81
July	D-P8	27	no snails	25.4009	26.25	24.36
July	D-P8	28	no snails	25.02111	26.47	23.89
July	D-P8	29	no snails	24.73993	26.55	23.85
July	D-P8	30	no snails	24.26472	25.61	22.82
July	D-P8	31	no snails	24.96729	26.42	23.64
