# Supplementary material for: Distribution and abundance of the land snail Pollicaria elephas (Gastropoda: Pupinidae) in limestone habitats in Perak, Malaysia
Source: PeerJ. 2021 Jul 28;9:e11886. doi: 10.7717/peerj.11886 (PMC8325424; doi:10.7717/peerj.11886)
Supplement: Supplemental Information 6 — This dataset consists of three datasets, namely, soil temperature, ambient temperature and ambient humidity of the plots. The R script in File S2 can be used to reproduce the Figs. 4, 5 and 6. [file peerj-09-11886-s006.zip › Additional File 6 REV 15042021/day-temp summary data July only.csv]

Month	Site	Day	Occurance of snails	Mean air temperature of the day	Maximum air temperature of the day	Mininum air temperature of the day
July	A-Polli9	20	lots snails	25.58347	30.59	22.82
July	A-Polli9	21	lots snails	24.90035	28.48	21.92
July	A-Polli9	22	lots snails	26.17354	29.43	23.59
July	A-Polli9	23	lots snails	26.44465	30.67	23.94
July	A-Polli9	24	lots snails	25.44444	29	23.72
July	A-Polli9	25	lots snails	24.57653	28.95	23.12
July	A-Polli9	26	lots snails	25.32986	29.51	22.39
July	A-Polli9	27	lots snails	25.01187	27.75	23.72
July	A-Polli9	28	lots snails	24.70688	27.54	22.86
July	A-Polli9	29	lots snails	24.28965	28.53	22.69
July	A-Polli9	30	lots snails	24.54549	28.35	21.75
July	A-Polli9	31	lots snails	25.30528	29.17	22.39
July	D-P1	1	no snails	24.35951	26.81	23.08
July	D-P11	1	no snails	24.40625	27.84	22.56
July	D-P12	1	no snails	24.83632	27.15	23.38
July	D-P3	1	no snails	24.54708	28.91	22.95
July	D-P8	1	no snails	24.59694	30.93	22.22
July	D-P1	2	no snails	24.33222	26.25	22.82
July	D-P11	2	no snails	24.22917	26.85	22.31
July	D-P12	2	no snails	24.41701	26.04	22.91
July	D-P3	2	no snails	24.4041	27.41	22.69
July	D-P8	2	no snails	24.55604	28.53	22.18
July	D-P1	3	no snails	24.61576	27.54	23.12
July	D-P11	3	no snails	24.79222	27.75	23.29
July	D-P12	3	no snails	24.94146	27.02	23.38
July	D-P3	3	no snails	24.74069	28.53	22.99
July	D-P8	3	no snails	24.865	29.08	22.65
July	D-P1	4	no snails	24.27097	27.67	22.82
July	D-P11	4	no snails	24.32229	28.95	22.43
July	D-P12	4	no snails	24.61062	27.8	22.99
July	D-P3	4	no snails	24.44847	28.95	22.65
July	D-P8	4	no snails	24.66243	31.06	21.75
July	D-P1	5	no snails	24.82542	28.18	22.31
July	D-P11	5	no snails	25.52722	29.86	22.48
July	D-P12	5	no snails	25.15111	28.14	22.48
July	D-P3	5	no snails	24.72486	28.44	22.09
July	D-P8	5	no snails	25.75403	30.54	22.13
July	D-P1	6	no snails	24.99465	27.02	23.55
July	D-P11	6	no snails	25.45701	27.41	23.51
July	D-P12	6	no snails	25.58882	27.07	24.19
July	D-P3	6	no snails	24.89028	26.9	23.29
July	D-P8	6	no snails	25.66069	28.74	23.25
July	D-P1	7	no snails	24.53847	26.64	22.73
July	D-P11	7	no snails	24.83264	27.2	22.69
July	D-P12	7	no snails	24.97444	26.94	22.99
July	D-P3	7	no snails	24.48382	26.6	22.56
July	D-P8	7	no snails	25.35694	29.3	21.92
July	D-P1	8	no snails	24.22556	26.34	23.38
July	D-P11	8	no snails	24.15396	26.51	22.99
July	D-P12	8	no snails	24.47146	26.42	23.59
July	D-P3	8	no snails	24.27889	28.05	23.25
July	D-P8	8	no snails	24.71569	30.16	22.91
July	D-P1	9	no snails	24.07562	25.78	22.09
July	D-P11	9	no snails	23.85493	26.08	21.49
July	D-P12	9	no snails	24.07056	25.65	22.31
July	D-P3	9	no snails	24.05438	25.69	21.75
July	D-P8	9	no snails	22.28439	23.29	20.98
July	D-P1	10	no snails	23.90465	25.05	21.83
July	D-P11	10	no snails	23.92243	25.65	21.49
July	D-P12	10	no snails	23.98549	24.92	22.52
July	D-P3	10	no snails	23.91674	25.27	21.88
July	D-P1	11	no snails	24.72563	26.55	23.38
July	D-P11	11	no snails	25.32368	27.93	23.21
July	D-P12	11	no snails	25.02625	26.94	23.51
July	D-P3	11	no snails	24.60278	28.01	23.29
July	D-P1	12	no snails	25.15111	27.11	23.29
July	D-P11	12	no snails	25.69882	28.27	23.59
July	D-P12	12	no snails	25.70688	27.75	23.89
July	D-P3	12	no snails	25.06993	29	23.03
July	D-P8	12	no snails	28.92475	30.93	25.52
July	D-P9	12	no snails	28.7339	30.33	25.78
July	D-P1	13	no snails	25.42722	28.18	23.34
July	D-P11	13	no snails	26.09507	28.78	23.81
July	D-P12	13	no snails	26.00868	28.01	23.98
July	D-P3	13	no snails	25.30576	28.53	23.25
July	D-P8	13	no snails	26.52486	31.14	23.25
July	D-P9	13	no snails	26.33882	29.68	23.34
July	D-P1	14	no snails	25.21861	27.67	22.91
July	D-P11	14	no snails	26.02285	28.87	23.55
July	D-P12	14	no snails	25.88986	28.1	23.38
July	D-P3	14	no snails	24.97139	28.4	22.65
July	D-P8	14	no snails	26.58438	30.71	23.03
July	D-P9	14	no snails	26.46681	29.68	23.12
July	D-P1	15	no snails	25.96382	29.08	23.12
July	D-P11	15	no snails	26.57347	29.47	23.76
July	D-P12	15	no snails	26.62951	28.91	23.89
July	D-P3	15	no snails	25.56778	29.3	22.95
July	D-P8	15	no snails	27.54188	32.47	23.46
July	D-P9	15	no snails	27.35819	31.4	23.46
July	D-P1	16	no snails	25.87215	28.83	23.12
July	D-P11	16	no snails	26.78979	29.68	23.72
July	D-P12	16	no snails	26.61007	28.65	23.85
July	D-P3	16	no snails	25.6716	30.28	22.91
July	D-P8	16	no snails	27.32278	32.56	23.34
July	D-P9	16	no snails	27.15806	30.71	23.51
July	D-P1	17	no snails	25.85312	28.35	23.55
July	D-P11	17	no snails	26.33681	28.23	24.19
July	D-P12	17	no snails	26.4409	28.05	24.32
July	D-P3	17	no snails	25.52521	28.44	23.42
July	D-P8	17	no snails	27.09965	30.67	23.89
July	D-P9	17	no snails	26.92111	29.81	23.64
July	D-P1	18	no snails	26.68181	29	24.92
July	D-P11	18	no snails	27.23722	30.24	24.79
July	D-P12	18	no snails	27.28257	29.3	25.52
July	D-P3	18	no snails	26.52951	29.38	24.75
July	D-P8	18	no snails	27.7634	32.13	24.24
July	D-P9	18	no snails	27.68132	31.01	24.45
July	D-P1	19	no snails	27.10257	29.94	24.71
July	D-P11	19	no snails	27.85785	31.06	25.01
July	D-P12	19	no snails	27.82354	29.94	25.52
July	D-P3	19	no snails	26.85785	31.14	24.49
July	D-P8	19	no snails	28.45938	33.42	24.62
July	D-P9	19	no snails	28.08083	31.53	24.62
July	D-P1	20	no snails	25.56903	28.83	23.81
July	D-P11	20	no snails	25.62243	29.17	23.16
July	D-P12	20	no snails	26.06111	28.74	24.11
July	D-P3	20	no snails	25.51764	30.46	23.51
July	D-P8	20	no snails	26.35986	33.29	22.73
July	D-P9	20	no snails	26.03576	31.79	22.91
July	D-P1	21	no snails	24.75167	26.64	22.65
July	D-P11	21	no snails	24.9134	27.37	22.39
July	D-P12	21	no snails	24.84389	26.77	22.82
July	D-P3	21	no snails	24.51694	27.07	22.39
July	D-P8	21	no snails	25.56806	29.56	21.92
July	D-P9	21	no snails	25.36569	29.17	21.88
July	D-P1	22	no snails	25.23875	27.28	23.76
July	D-P11	22	no snails	25.78799	28.14	24.11
July	D-P12	22	no snails	25.8709	27.75	24.24
July	D-P3	22	no snails	25.14493	28.23	23.59
July	D-P8	22	no snails	26.28507	30.71	23.51
July	D-P9	22	no snails	26.32132	30.37	23.76
July	D-P1	23	no snails	25.79257	28.83	24.28
July	D-P11	23	no snails	26.18347	30.07	24.41
July	D-P12	23	no snails	26.43299	29.08	24.84
July	D-P3	23	no snails	25.73764	29.68	24.02
July	D-P8	23	no snails	26.76028	32.82	23.76
July	D-P9	23	no snails	26.72139	31.79	23.85
July	D-P1	24	no snails	25.49181	28.05	23.94
July	D-P11	24	no snails	25.79368	29.04	24.15
July	D-P12	24	no snails	26.00514	28.44	24.54
July	D-P3	24	no snails	25.33243	28.35	23.76
July	D-P8	24	no snails	26.00715	30.84	23.55
July	D-P9	24	no snails	25.83167	29.51	23.72
July	D-P1	25	no snails	25.13917	28.78	23.89
July	D-P11	25	no snails	24.91257	29.04	23.59
July	D-P12	25	no snails	25.3859	28.48	24.24
July	D-P3	25	no snails	25.21111	29.6	23.59
July	D-P8	25	no snails	25.32076	32.52	23.03
July	D-P9	25	no snails	25.18972	31.01	23.12
July	D-P1	26	no snails	25.14576	27.11	23.51
July	D-P11	26	no snails	25.2725	28.05	23.08
July	D-P12	26	no snails	25.34583	27.58	23.55
July	D-P3	26	no snails	25.13215	28.57	23.42
July	D-P8	26	no snails	25.78833	30.76	22.61
July	D-P9	26	no snails	25.82611	30.16	22.78
July	D-P1	27	no snails	25.10375	26.94	24.11
July	D-P11	27	no snails	25.06069	27.84	23.72
July	D-P12	27	no snails	25.36069	26.77	24.49
July	D-P3	27	no snails	25.22208	28.01	23.81
July	D-P8	27	no snails	25.18854	29.38	23.21
July	D-P9	27	no snails	25.17979	28.7	23.34
July	D-P1	28	no snails	25.25215	27.58	23.76
July	D-P11	28	no snails	25.25521	28.14	23.51
July	D-P12	28	no snails	25.50868	27.71	24.02
July	D-P3	28	no snails	25.42896	28.95	23.64
July	D-P8	28	no snails	25.34139	29.94	22.91
July	D-P9	28	no snails	25.24972	29.08	23.03
July	D-P1	29	no snails	24.7109	26.94	23.29
July	D-P11	29	no snails	24.62361	27.67	22.91
July	D-P12	29	no snails	25.06882	27.28	23.94
July	D-P3	29	no snails	24.99563	29	23.34
July	D-P8	29	no snails	24.99215	30.63	22.65
July	D-P9	29	no snails	24.88257	29.9	22.26
July	D-P1	30	no snails	24.41701	26.12	22.26
July	D-P11	30	no snails	24.48639	27.07	21.88
July	D-P12	30	no snails	24.49438	26.04	22.43
July	D-P3	30	no snails	24.45507	26.98	22.09
July	D-P8	30	no snails	25.00285	30.33	21.62
July	D-P9	30	no snails	24.87111	29	21.28
July	D-P1	31	no snails	25.07868	26.6	23.46
July	D-P11	31	no snails	25.50458	27.71	23.29
July	D-P12	31	no snails	25.31229	26.9	23.76
July	D-P3	31	no snails	24.88299	26.42	23.21
July	D-P8	31	no snails	25.86611	30.63	22.52
July	D-P9	31	no snails	25.76424	30.03	22.69
July	A-Polli3	11	very few snails	27.65722	30.76	25.44
July	A-Polli3	12	very few snails	26.1009	29.81	23.42
July	A-Polli3	13	very few snails	26.39993	30.54	23.46
July	A-Polli3	14	very few snails	26.31604	29.9	23.34
July	A-Polli3	15	very few snails	27.13604	31.49	23.64
July	A-Polli3	16	very few snails	27.00958	30.37	23.59
July	A-Polli3	17	very few snails	26.61014	29.13	23.89
July	A-Polli3	18	very few snails	27.59917	32.17	24.58
July	A-Polli3	19	very few snails	28.13319	32.56	24.97
July	A-Polli3	20	very few snails	25.73243	30.63	22.95
July	A-Polli3	21	very few snails	25.17778	28.53	22.65
July	A-Polli3	22	very few snails	26.26729	29.81	23.85
July	A-Polli3	23	very few snails	26.66014	31.14	24.28
July	A-Polli3	24	very few snails	25.79368	29.9	23.89
July	A-Polli3	25	very few snails	24.88715	29.51	23.21
July	A-Polli3	26	very few snails	25.59194	29.98	22.78
July	A-Polli3	27	very few snails	25.10674	27.67	23.51
July	A-Polli3	28	very few snails	25.1225	28.14	23.21
July	A-Polli3	29	very few snails	24.56757	28.91	22.69
July	A-Polli3	30	very few snails	24.83111	29.08	21.75
July	A-Polli3	31	very few snails	25.80125	30.33	22.99
